# Supplementary material for: Levels and Patterns of Genetic Diversity and Population Structure in Domestic Rabbits
Source: PLoS One. 2015 Dec 21;10(12):e0144687. doi: 10.1371/journal.pone.0144687 (PMC4686922; doi:10.1371/journal.pone.0144687)
Supplement: S1 File — The table contains individual rabbit genotypes for each microsatellite. Microsatellites are ordered according to the multiplex number order and group code represents breed/population. (XLSX) [file pone.0144687.s008.xlsx]

## Sheet: Genotypes
		Microsatellites
Sample	Group Code	STR11		STR14		STR15		STR17		STR21		STR22		STR28		STR06		STR16		STR18		STR19		STR25		STR10		STR27		STR09		STR01		STR02		STR03		STR04		STR05		STR07		STR12		STR13		STR20
AN_AT01	AN	160	162	171	171	144	150	133	133	99	103	227	227	204	212	156	156	231	231	182	182	0	0	211	211	96	96	137	144	218	222	169	169	252	255	246	252	204	204	157	177	131	145	235	239	126	126	169	169
AN_AT02	AN	160	162	171	171	144	146	129	133	99	103	227	227	212	212	152	152	231	231	182	184	0	0	211	211	94	94	144	144	224	224	165	165	239	239	248	252	204	207	157	177	131	131	233	239	122	126	169	169
AN_AT03	AN	160	162	171	173	144	150	131	137	103	103	227	227	212	212	152	156	231	231	184	184	0	0	0	0	94	96	144	144	224	226	169	169	209	252	0	0	204	204	157	161	131	145	239	241	126	126	169	169
AN_AT04	AN	0	0	0	0	0	0	0	0	0	0	0	0	0	0	152	152	231	231	182	184	139	139	211	211	94	96	137	144	224	224	169	169	0	0	0	0	204	216	157	157	131	131	235	239	126	126	169	169
AN_AT06	AN	162	162	167	171	144	152	133	133	97	99	227	227	212	212	152	152	229	231	184	184	0	0	211	211	94	96	144	144	224	226	169	177	0	0	0	0	204	212	157	157	131	145	235	239	126	126	159	159
AN_AT07	AN	160	162	171	173	144	152	133	137	103	103	227	227	212	212	152	152	231	231	182	182	0	0	207	207	94	96	144	144	224	226	165	165	239	252	248	252	204	204	157	157	145	145	233	235	126	126	169	169
AN_AT08	AN	160	162	167	171	144	150	133	137	103	103	227	227	212	212	148	152	231	231	184	184	139	139	211	211	94	94	144	144	224	226	165	169	209	209	248	248	204	204	157	161	131	145	233	239	122	126	169	169
AN_AT09	AN	162	162	167	171	150	150	133	137	99	103	227	227	212	212	152	152	231	231	182	184	0	0	0	0	94	94	144	144	224	224	165	169	209	253	248	248	204	216	157	157	145	145	233	233	122	126	169	169
AN_AT10	AN	160	162	171	171	144	150	131	131	99	103	227	227	204	204	148	156	229	231	184	184	0	0	209	209	94	94	144	144	224	226	165	169	209	252	248	248	204	204	157	161	131	145	239	239	122	122	159	169
AN_AT28	AN	162	162	171	171	152	152	131	133	103	103	227	227	212	212	152	152	231	231	184	184	0	0	209	209	94	96	137	144	224	230	169	177	239	252	246	246	204	204	157	157	145	145	239	239	122	126	159	159
AN_AT29	AN	162	162	171	171	146	152	131	133	99	103	227	227	212	212	152	152	231	231	184	184	139	139	209	209	94	96	137	144	224	230	165	169	239	239	246	246	204	204	157	157	131	145	233	235	126	126	159	169
AN_AT30	AN	162	162	171	171	152	152	129	133	99	99	227	227	212	212	152	152	229	233	184	186	0	0	211	211	94	96	144	144	226	228	169	177	252	255	246	246	204	204	157	157	131	145	235	239	122	126	159	159
AN_AT31	AN	162	162	171	171	146	152	129	133	103	103	227	227	212	212	152	152	229	231	184	184	0	0	207	209	94	96	144	144	228	230	165	169	239	239	246	246	204	204	157	157	131	145	233	239	122	126	169	169
AN_AT32	AN	160	162	171	171	144	152	133	133	99	99	227	227	212	212	152	156	229	229	182	184	0	0	211	211	94	96	137	144	222	226	165	169	252	255	246	252	204	204	157	157	131	131	235	239	122	126	163	169
AN_AT33	AN	160	162	171	171	144	152	131	133	99	99	227	227	212	212	152	156	229	231	184	185	143	143	211	211	94	94	137	144	224	228	169	169	239	253	246	252	204	204	157	157	131	131	235	239	126	126	163	169
AN_AT34	AN	162	162	171	171	144	150	131	133	103	103	227	227	212	212	152	152	229	229	184	184	0	0	209	209	94	94	144	144	224	228	177	177	239	255	246	246	216	216	157	157	145	145	239	239	126	126	169	169
AN_AT35	AN	162	162	171	173	152	152	133	137	99	99	227	227	204	204	152	152	229	233	184	184	139	139	209	211	94	94	144	144	220	220	169	177	252	255	246	248	204	216	157	161	145	145	233	239	122	126	169	169
AN_AT46	AN	160	162	171	171	144	152	133	133	99	99	227	227	204	212	152	152	229	231	184	184	0	0	209	211	94	96	137	144	224	228	165	165	239	255	248	252	204	204	157	177	131	131	233	239	126	126	169	171
AN_AT47	AN	162	162	171	171	150	152	133	133	99	99	227	227	204	204	152	156	229	231	182	182	0	0	209	209	96	96	144	144	224	224	169	177	209	251	244	246	204	204	157	157	131	131	235	239	122	126	169	169
AN_AT48	AN	162	162	171	171	150	152	131	133	99	99	227	227	212	212	152	156	229	231	184	184	0	0	209	209	94	96	144	144	224	224	169	169	252	252	228	248	204	204	157	157	131	131	233	235	126	126	159	169
AN_AT49	AN	160	162	171	171	150	152	133	137	99	99	227	227	204	204	148	152	229	231	184	186	0	0	209	211	94	96	144	144	224	226	165	165	0	0	246	246	204	204	157	177	131	145	233	239	126	126	169	169
AN_AT50	AN	160	162	171	171	0	0	131	137	0	0	227	227	204	212	148	152	229	231	184	184	0	0	209	209	94	96	144	144	224	224	165	169	239	252	246	248	204	204	157	177	131	131	233	239	126	126	169	171
AN_AT51	AN	162	162	171	171	150	152	133	133	99	99	227	227	204	204	152	152	229	231	184	186	0	0	209	209	94	96	144	144	224	224	169	177	252	252	248	248	204	204	157	177	131	131	233	239	126	126	159	169
AN_AT52	AN	162	162	171	171	144	152	131	133	0	0	227	227	212	212	152	152	229	231	182	186	0	0	209	209	94	96	144	144	224	224	169	177	251	251	248	248	204	204	157	157	131	131	239	239	126	126	159	169
AN_AT53	AN	160	162	171	171	144	144	133	133	0	0	227	227	204	212	152	152	231	231	184	184	0	0	209	211	94	96	137	144	224	224	165	169	239	252	246	248	204	204	157	157	131	131	233	239	126	126	169	169
BH_A22	BH	160	162	173	173	150	150	129	129	103	103	227	227	204	204	152	156	231	231	182	186	139	143	211	211	94	94	137	144	220	220	169	169	253	253	248	248	204	204	161	177	145	145	233	239	122	122	159	163
BH_A23	BH	160	162	173	173	150	150	129	129	103	103	234	234	204	204	152	156	231	231	182	186	143	143	211	211	94	94	144	144	212	220	169	177	253	253	248	248	204	216	161	177	145	145	233	239	122	122	159	163
BH_A24	BH	162	162	171	173	150	150	129	129	103	103	227	227	204	204	152	152	231	231	184	186	143	143	211	211	94	94	144	144	220	220	169	177	252	252	248	248	204	216	177	177	145	145	239	239	122	126	163	165
BH_A29	BH	162	162	173	177	150	150	129	129	103	103	227	227	204	204	152	156	231	231	182	184	139	143	211	211	94	96	144	144	220	220	169	177	253	253	248	248	204	204	157	157	145	145	237	237	122	122	159	165
BH_A30	BH	162	162	173	177	150	150	129	129	103	103	0	0	204	204	152	152	231	231	182	184	139	143	211	211	94	94	144	144	220	220	177	177	253	253	248	248	204	204	157	161	145	145	233	237	122	126	165	165
BH_A31	BH	160	162	173	177	150	150	129	129	103	103	227	227	204	204	144	152	231	231	184	186	143	143	211	211	94	94	144	144	220	220	169	177	252	255	248	248	204	204	177	177	145	145	239	239	126	126	159	159
BH_A32	BH	162	162	171	173	150	150	129	135	103	103	227	227	204	204	0	0	231	231	182	184	0	0	211	211	94	94	145	145	220	220	177	177	0	0	0	0	0	0	161	161	145	145	233	239	122	126	163	165
BH_A35	BH	160	162	171	173	150	152	129	129	103	103	234	234	204	204	152	156	231	231	182	182	139	143	211	211	94	94	144	144	220	220	177	177	253	253	248	248	204	204	157	177	145	145	233	237	122	122	165	165
BH_A36	BH	160	162	173	177	150	150	129	129	97	103	227	227	204	204	0	0	231	231	182	182	139	141	211	211	94	94	144	144	220	220	169	177	253	253	248	248	204	204	161	177	145	145	233	239	122	122	159	165
BH_A37	BH	160	162	171	177	150	152	129	135	103	103	227	227	204	204	152	152	231	231	184	184	139	143	209	209	94	94	144	144	220	220	169	177	255	255	248	248	204	216	161	177	145	145	233	239	122	122	163	165
BH_A38	BH	162	164	173	177	150	152	129	129	97	103	227	227	204	204	0	0	231	231	182	182	139	141	211	211	94	94	145	145	220	220	169	177	253	253	248	248	204	204	157	161	145	145	233	239	122	122	165	165
BH_A39	BH	162	162	177	177	150	150	129	135	103	103	227	227	204	204	152	152	231	231	182	184	139	139	207	209	94	94	144	144	212	220	169	177	253	253	248	248	204	212	161	177	145	145	237	239	126	126	159	165
BH_A41	BH	162	162	173	177	150	150	129	133	103	103	227	227	204	204	152	152	229	231	184	186	139	139	211	211	94	94	144	144	212	220	169	177	252	255	248	248	204	216	177	177	145	145	233	239	122	122	159	165
BH_AT01	BH	160	162	171	177	150	150	129	129	103	103	227	227	204	204	152	152	231	231	184	184	141	141	207	209	94	94	144	144	220	220	169	177	252	255	246	248	204	204	161	161	145	145	233	239	122	122	159	165
BH_AT02	BH	160	162	173	177	150	150	129	129	103	103	227	227	204	204	152	152	231	231	186	186	0	0	209	209	94	94	144	144	212	212	169	177	253	253	248	250	204	204	161	161	145	145	233	237	122	122	159	165
BH_AT03	BH	160	162	177	177	150	150	129	131	103	103	227	227	204	204	144	152	231	231	184	186	143	143	209	209	94	94	144	144	212	220	169	177	253	253	248	250	204	204	157	161	145	145	233	239	122	122	165	165
BH_AT04	BH	160	162	173	173	150	150	129	131	97	103	227	227	204	204	144	152	231	231	182	184	139	143	211	211	94	94	144	146	220	220	169	177	253	255	246	248	204	204	167	177	145	145	233	239	122	122	165	165
BH_ES1	BH	162	162	173	173	150	150	129	131	103	103	227	227	204	204	144	152	229	231	182	184	143	143	0	0	94	94	144	144	212	220	169	169	253	253	248	248	204	216	161	161	145	145	237	239	122	122	159	165
BH_SP1	BH	162	162	177	177	150	152	129	135	103	103	227	227	204	204	152	152	231	231	186	186	143	143	211	211	94	94	144	144	212	220	169	177	252	255	246	248	204	204	161	177	145	145	233	233	122	122	159	159
BH_T7	BH	156	162	177	177	0	0	129	131	0	0	227	227	204	204	152	156	229	231	0	0	141	141	211	211	0	0	144	144	220	220	169	169	253	253	246	246	204	216	157	161	145	145	239	239	122	122	165	165
BH_T8	BH	162	162	173	173	150	150	129	135	97	103	227	227	204	204	152	156	229	231	182	182	0	0	211	211	94	94	144	144	220	220	169	177	253	253	248	248	204	216	157	161	145	145	233	239	122	126	159	165
CH__A207	CH	160	162	169	173	150	150	129	131	0	0	227	227	204	204	156	156	231	231	184	186	0	0	207	209	94	94	137	144	228	228	165	165	253	253	246	246	204	204	177	177	145	145	233	235	122	126	163	163
CH__A209	CH	162	162	171	173	144	150	131	131	97	97	227	227	204	204	156	164	229	231	184	186	0	0	207	209	94	94	144	144	228	228	165	169	253	253	246	246	205	205	177	177	133	145	233	235	126	126	163	163
CH__A213	CH	162	162	173	177	144	150	129	131	97	99	227	227	206	208	148	148	231	231	184	186	0	0	209	209	94	94	144	144	228	228	165	169	253	253	246	246	204	204	177	177	133	133	233	235	126	126	159	159
CH__A216	CH	162	162	171	177	150	150	129	129	97	97	227	227	204	212	0	0	229	231	182	186	0	0	0	0	94	94	144	144	228	228	165	169	253	253	246	246	212	212	177	177	133	133	233	239	126	126	163	163
CH__A238	CH	162	162	171	171	144	144	129	129	97	99	227	227	212	212	152	156	229	231	184	184	0	0	211	211	94	94	144	144	228	228	169	169	252	257	242	246	204	204	177	177	133	145	239	239	126	126	159	159
CH__A243	CH	160	160	169	169	150	150	131	131	97	99	227	227	206	208	152	152	229	231	184	186	0	0	209	211	94	94	133	133	228	228	165	169	253	253	246	246	204	212	177	177	133	133	233	233	126	126	159	163
CH__A260	CH	162	162	169	177	144	150	131	131	97	99	227	227	204	204	156	156	231	231	184	184	141	141	0	0	94	94	144	144	228	230	165	165	253	257	246	246	204	204	177	177	133	133	235	235	122	126	163	163
CH_A258	CH	160	162	177	177	150	152	129	131	103	103	227	227	212	216	152	152	231	231	182	184	141	141	211	211	94	94	144	144	216	218	169	169	253	253	246	250	204	204	157	157	131	145	233	239	122	122	159	163
CH_A274	CH	160	162	177	177	150	152	129	133	97	97	227	227	212	212	156	156	231	231	184	184	141	141	207	207	94	94	133	133	216	218	177	177	253	253	246	246	205	205	157	157	133	145	233	239	122	122	163	163
CH_A347	CH	162	162	177	177	152	152	129	131	103	103	227	227	216	216	152	152	0	0	184	186	141	141	211	211	94	94	133	137	218	232	169	169	253	253	246	246	204	212	157	157	131	145	239	239	122	126	159	159
CH_R13	CH	162	162	177	177	0	0	129	131	103	103	227	227	216	216	0	0	231	233	184	186	141	141	211	211	94	94	133	133	216	230	177	177	0	0	0	0	205	205	177	177	145	145	237	239	128	128	163	163
CH_R14	CH	162	162	177	177	0	0	129	133	97	103	227	227	216	216	148	148	231	231	184	186	141	143	207	207	94	94	137	144	216	220	169	177	209	252	246	250	205	205	157	161	131	145	233	239	122	122	159	163
CH_R17	CH	162	162	177	177	150	152	129	129	103	103	227	227	204	216	148	148	231	231	184	186	141	141	211	211	94	94	133	133	216	218	177	177	253	253	246	246	205	205	161	177	145	145	237	239	122	122	163	163
CH_R18	CH	162	162	177	177	144	150	129	133	97	103	227	227	204	204	144	144	231	233	186	186	141	143	207	207	94	94	133	137	216	220	169	169	209	252	246	246	205	212	161	177	133	145	233	239	122	126	163	163
CH_R19	CH	162	162	177	177	144	152	129	129	97	103	227	227	204	216	148	148	231	231	186	186	141	143	211	211	94	94	133	137	216	220	169	177	209	252	246	246	205	205	157	177	131	133	233	239	122	122	163	163
CH_R20	CH	162	162	173	177	144	150	129	133	97	103	227	227	216	216	148	148	231	235	184	184	141	141	211	211	94	94	133	148	216	220	165	177	209	252	246	246	212	212	177	177	137	145	239	239	122	122	159	159
CH_R21	CH	162	162	177	177	144	152	129	129	97	103	227	227	216	216	148	152	231	231	182	184	141	141	207	209	94	94	133	137	216	230	177	177	253	253	246	250	205	205	157	157	131	145	239	239	122	122	159	163
CH_R22	CH	162	162	177	177	144	152	129	129	97	97	227	227	212	212	152	152	231	235	182	186	141	141	211	211	92	94	137	137	216	218	169	177	0	0	0	0	205	205	157	177	133	145	233	233	122	122	159	163
CH_R23	CH	162	162	173	177	144	150	129	133	97	103	227	227	204	204	152	152	231	235	184	184	141	141	211	211	94	94	133	144	216	220	177	177	253	253	246	246	204	212	177	177	145	145	233	239	122	122	159	159
CH_R24	CH	162	162	177	177	152	152	129	131	97	103	227	227	216	216	148	148	231	231	184	186	141	141	211	211	94	94	133	133	216	230	177	177	253	253	246	250	205	205	161	177	145	145	237	237	122	128	159	163
AC__A214	AC	162	164	167	177	144	144	129	129	97	103	227	227	208	208	148	148	229	229	184	184	137	137	211	211	94	94	144	144	220	220	177	177	253	253	246	246	204	204	157	177	145	145	235	239	122	126	163	169
AC__A219	AC	162	162	167	173	144	150	129	133	0	0	227	227	206	208	148	148	229	233	184	184	141	141	211	211	94	94	144	144	220	220	169	169	253	253	246	246	204	212	177	177	131	145	235	235	122	126	159	163
AC__A240	AC	162	162	171	173	0	0	129	133	103	103	227	227	208	208	0	0	233	233	184	184	137	137	211	211	94	94	144	144	220	220	169	177	209	253	246	246	204	212	177	177	145	145	235	235	122	126	159	169
AC__A241	AC	162	162	173	177	150	150	129	129	103	103	227	227	208	208	0	0	233	233	184	184	137	137	211	211	94	94	144	144	220	220	169	169	253	253	246	246	204	212	157	177	145	145	235	235	122	126	159	159
AC__A250	AC	162	162	171	173	0	0	129	133	97	103	227	227	212	212	148	148	229	233	184	184	137	137	211	211	94	94	144	144	220	220	169	169	253	253	246	246	204	212	177	177	145	145	235	235	122	122	163	169
AC__A264	AC	162	162	167	173	0	0	129	129	97	103	227	227	0	0	0	0	0	0	184	184	137	137	211	211	94	94	144	144	220	220	169	177	252	252	246	246	204	214	177	177	145	145	235	239	122	126	159	169
AC__A267	AC	162	162	173	173	0	0	133	133	103	103	227	227	0	0	0	0	231	231	184	184	137	137	211	211	94	94	144	144	220	220	169	169	209	253	246	246	204	204	177	177	145	145	235	235	122	122	159	163
AC_A049	AC	162	162	167	173	0	0	131	133	0	0	227	227	212	214	0	0	229	229	184	184	0	0	211	211	94	94	144	144	220	226	165	165	209	252	246	246	212	216	161	177	145	145	233	239	0	0	169	169
AC_A093	AC	162	162	173	177	150	150	129	133	103	103	227	227	212	214	148	148	229	233	184	184	141	141	211	211	94	94	144	144	220	220	169	169	209	253	246	246	212	216	157	177	131	145	235	235	122	126	163	169
AC_A094	AC	162	162	167	173	0	0	129	137	0	0	227	227	212	212	152	152	229	233	182	184	141	143	209	209	94	94	144	144	226	228	169	169	209	255	246	246	216	216	157	177	145	145	239	241	122	126	163	169
AC_A095	AC	160	162	167	173	144	144	129	129	103	105	227	227	204	214	148	152	229	229	182	184	143	143	209	209	94	94	143	143	224	226	165	177	252	255	246	246	216	216	161	161	145	145	235	235	126	128	163	169
AC_A096	AC	162	162	173	177	150	150	129	129	103	103	227	227	212	212	156	156	229	233	184	184	137	141	209	209	94	94	137	143	220	220	165	169	253	253	246	246	204	212	157	177	145	145	235	241	126	126	159	169
AC_A097	AC	160	162	173	177	0	0	129	133	103	103	227	227	212	214	0	0	229	233	184	184	137	137	0	0	94	94	144	144	220	226	169	177	253	253	246	246	214	216	157	177	133	145	235	237	122	122	159	169
AC_A099	AC	162	162	167	173	144	150	131	133	99	99	227	227	212	214	152	152	229	229	184	184	141	143	211	211	94	94	137	144	220	226	165	169	209	252	246	246	212	216	161	177	145	145	233	239	122	122	169	169
AC_A100	AC	160	160	0	0	0	0	131	131	103	103	227	227	204	214	148	152	229	229	182	184	147	151	0	0	0	0	144	144	212	220	165	169	252	255	246	246	212	216	157	157	145	145	239	241	122	122	163	163
AC_A101	AC	160	162	0	0	144	150	133	137	103	103	227	227	212	214	148	156	233	233	182	184	141	141	0	0	92	94	144	144	212	220	169	169	209	252	246	246	212	216	161	161	131	145	235	239	122	126	159	169
AC_A104	AC	162	162	173	173	150	150	129	129	99	103	227	227	212	212	152	152	229	229	184	186	143	143	211	211	94	94	144	144	220	226	169	177	209	252	246	250	204	216	157	157	131	145	235	239	122	126	159	169
AC_A105	AC	162	162	167	173	144	150	133	133	99	103	227	227	212	212	148	148	229	229	184	186	143	143	209	209	94	96	144	144	220	226	169	177	252	255	246	246	204	216	157	161	145	145	235	239	122	122	169	169
AC_A106	AC	162	162	167	167	144	150	131	133	103	105	227	227	212	214	152	152	229	233	184	184	137	143	211	211	94	94	137	144	212	220	169	173	209	255	246	246	216	216	161	161	145	145	233	239	126	126	169	169
AC_A110	AC	162	162	167	173	150	150	133	133	99	103	227	227	212	212	152	156	229	229	182	184	137	137	209	211	94	94	144	144	212	220	169	177	252	255	246	246	204	216	157	157	145	145	235	239	122	126	159	169
AC_A111	AC	160	160	167	173	152	152	131	131	103	103	227	227	212	214	152	156	229	233	184	184	0	0	209	209	94	94	144	144	212	212	169	169	253	253	246	246	204	216	157	157	145	145	233	241	122	126	159	163
AC_A112	AC	162	162	167	173	150	150	129	129	97	103	227	227	204	204	148	152	229	229	182	184	141	141	209	209	94	94	144	144	220	228	177	177	253	253	246	246	216	216	161	161	133	145	235	237	126	128	163	169
AC_A113	AC	162	162	167	173	150	150	129	129	97	103	227	227	204	204	152	152	229	229	184	185	141	141	209	209	94	94	144	144	220	228	177	177	253	253	246	246	216	216	157	161	133	145	237	241	126	128	159	163
AC_A114	AC	162	162	167	177	144	150	129	133	103	105	227	227	204	212	152	152	229	229	184	184	137	141	209	209	94	96	143	143	220	226	173	185	252	252	246	246	204	204	161	161	145	145	235	235	122	126	163	163
AC_AT03	AC	162	162	167	177	150	150	131	131	97	103	227	227	212	214	152	152	229	231	184	184	141	141	209	209	94	94	144	144	220	226	169	169	252	252	246	246	204	212	157	161	131	145	235	235	122	126	163	163
EN_A069	EN	162	178	171	177	144	144	131	131	103	103	234	234	204	204	148	156	231	231	184	184	141	141	211	211	96	96	148	148	220	220	165	165	253	253	246	246	212	212	157	177	145	145	235	235	122	122	169	169
EN_A070	EN	162	178	171	177	144	144	131	131	99	103	227	227	212	214	156	156	231	231	184	184	141	141	209	209	96	96	143	148	220	230	169	169	209	209	246	248	212	212	157	161	145	145	235	235	122	122	169	169
EN_A071	EN	162	178	171	171	144	144	131	131	103	103	234	234	204	204	156	156	231	231	184	184	141	141	211	211	96	96	148	148	216	220	165	169	209	253	246	246	212	212	161	161	145	145	235	235	122	122	169	169
EN_A074	EN	162	162	171	171	144	144	131	131	103	103	227	227	212	212	156	156	233	233	184	184	141	141	211	211	96	96	148	148	216	220	165	169	209	209	246	246	212	212	157	157	131	145	235	235	122	122	169	173
EN_A077	EN	162	178	171	171	144	152	131	131	103	103	227	227	212	212	156	156	233	233	182	186	139	141	211	211	94	96	148	148	220	220	169	169	209	253	246	246	212	212	157	161	145	145	235	239	122	126	169	169
EN_A078	EN	162	178	171	171	144	144	131	131	103	103	227	227	204	212	0	0	231	231	184	184	141	141	211	211	96	96	148	148	220	220	0	0	0	0	0	0	0	0	0	0	145	145	235	235	122	122	169	173
EN_A079	EN	162	162	173	173	144	144	131	133	103	103	227	227	204	204	0	0	231	231	184	184	141	141	211	211	96	96	144	144	220	220	165	165	209	253	246	246	214	214	157	161	131	131	235	235	130	130	169	169
EN_A080	EN	162	162	173	173	144	144	131	133	103	103	227	227	204	204	144	144	231	233	184	184	141	141	211	211	96	96	144	144	220	220	165	169	209	253	246	246	212	214	157	161	131	145	235	235	130	130	169	169
EN_A081	EN	162	162	171	173	142	144	131	131	97	103	234	234	204	212	144	156	231	231	184	184	139	141	209	209	96	96	144	144	220	224	165	165	209	253	246	246	212	214	161	161	131	131	235	235	122	126	169	169
EN_A083	EN	162	178	173	173	152	152	131	131	99	103	227	227	204	212	144	156	231	231	184	184	141	141	209	209	96	96	144	144	220	230	165	165	209	209	246	246	205	212	157	161	131	145	235	235	122	122	169	169
EN_A086	EN	162	178	171	173	144	144	131	131	103	103	227	227	212	212	144	156	231	233	182	184	139	141	209	209	96	96	148	148	220	220	169	177	209	253	246	246	205	205	157	157	131	145	235	235	122	126	169	169
EN_A087	EN	162	178	171	171	144	152	131	131	103	103	227	227	212	212	152	156	231	231	184	184	141	141	209	209	96	96	144	148	220	220	165	165	0	0	246	246	205	205	157	161	145	145	235	235	122	122	169	169
EN_A088	EN	0	0	0	0	144	144	131	131	0	0	227	227	0	0	0	0	231	233	184	184	141	141	211	211	96	96	144	148	220	220	165	165	0	0	0	0	205	205	157	161	145	145	235	235	122	122	169	169
EN_A089	EN	162	162	171	173	144	144	131	131	0	0	227	227	204	212	0	0	231	231	184	186	141	141	209	209	96	96	144	148	220	230	165	177	209	209	246	246	205	212	157	157	145	145	233	235	122	122	169	169
EN_A090	EN	178	178	171	173	144	144	131	131	99	103	227	227	212	212	0	0	231	231	184	186	141	141	0	0	96	96	148	148	220	220	169	177	209	253	246	246	205	205	157	157	131	145	235	235	122	126	169	169
EN_A091	EN	178	178	171	171	144	144	131	131	97	103	227	227	204	204	156	156	231	231	184	184	141	141	209	209	94	96	144	148	220	230	165	169	209	252	246	246	205	212	161	161	145	145	235	239	122	132	169	169
EN_A092	EN	178	178	171	177	144	152	131	131	97	103	227	227	212	214	0	0	229	233	184	184	141	141	211	211	96	96	144	144	220	220	169	169	253	253	246	248	204	214	161	161	131	131	235	235	122	122	169	169
EN_A205	EN	162	178	169	169	144	150	129	131	103	103	227	227	204	204	156	156	231	231	184	186	141	141	209	209	94	96	137	144	220	230	169	169	209	252	246	246	212	214	157	161	145	145	235	239	122	132	169	169
EN_A210	EN	178	178	171	171	144	150	131	131	103	103	227	227	212	212	156	156	233	233	184	184	141	141	209	209	96	96	137	137	220	220	165	175	252	252	246	246	205	205	157	157	145	145	239	239	132	132	173	173
EN_A218	EN	162	178	169	169	144	144	131	131	97	103	227	227	204	204	0	0	233	233	184	186	139	141	0	0	94	96	137	137	220	220	169	169	0	0	0	0	204	214	157	157	145	145	235	239	126	132	159	169
EN_A220	EN	162	162	169	169	144	144	129	131	97	103	227	227	204	204	0	0	231	231	184	186	141	141	0	0	94	96	137	148	220	220	169	169	253	253	246	246	204	204	157	157	145	145	235	239	126	132	159	169
EN_A228	EN	162	178	171	173	144	152	131	137	103	103	227	227	204	204	156	156	231	233	184	184	141	141	209	209	96	98	137	148	216	220	165	165	209	253	246	246	205	205	157	177	131	145	239	239	122	132	169	169
EN_A231	EN	178	178	173	177	144	152	131	131	103	103	227	227	204	212	144	156	231	233	184	184	141	141	209	209	96	96	137	144	220	230	169	169	209	253	246	246	205	205	157	157	145	145	235	237	122	132	173	173
EN_A234	EN	162	178	169	173	144	150	131	131	103	103	227	227	212	212	144	156	231	233	184	184	139	141	209	209	96	96	137	144	220	220	165	175	209	239	246	246	205	212	157	157	145	145	235	235	122	132	169	169
EN_A246	EN	178	178	171	173	144	144	131	131	103	103	227	227	204	204	0	0	231	231	184	184	141	141	0	0	96	96	137	143	220	220	165	169	249	252	246	246	205	205	161	161	145	145	235	237	122	132	169	169
AA_AT01	AA	160	162	169	173	150	150	131	131	97	103	227	227	214	214	148	148	229	231	184	184	139	139	211	211	94	94	144	144	216	216	165	169	209	252	246	248	205	205	157	177	145	145	235	235	126	126	173	173
AA_AT02	AA	160	162	173	173	150	150	131	131	99	103	227	227	214	214	148	148	231	233	184	184	143	143	207	209	94	94	144	146	220	220	165	177	252	255	246	248	205	205	157	177	133	145	235	235	122	126	169	173
AA_AT03	AA	160	160	169	173	150	150	131	131	99	99	227	227	212	214	148	148	229	229	184	184	139	139	211	211	94	94	144	144	216	216	177	177	209	252	224	224	205	205	177	177	145	145	235	235	122	126	169	173
AA_ES2	AA	160	160	169	169	150	152	131	131	97	99	227	227	212	214	148	148	231	231	184	184	143	143	211	211	90	90	144	144	216	216	175	177	209	255	248	248	204	204	157	177	145	145	235	235	126	126	169	173
AA_ES3	AA	160	160	169	169	150	152	131	133	99	99	227	227	214	214	144	148	229	231	184	184	143	143	211	211	90	90	144	144	216	220	175	177	209	255	246	248	205	205	177	177	145	145	235	235	126	126	169	169
AA_SP1	AA	160	160	171	171	150	150	131	133	97	103	236	236	212	212	148	148	231	231	182	184	137	137	209	209	94	94	144	144	216	224	165	165	253	253	224	248	205	205	157	157	145	145	235	235	126	126	169	173
AA_ES1	AA	156	160	169	171	144	150	129	133	99	103	227	227	0	0	148	148	231	233	184	184	139	143	207	207	90	90	144	144	220	228	169	169	253	253	246	248	204	204	157	157	145	145	235	235	126	126	163	163
AA_SP2	AA	160	162	171	171	150	150	131	137	97	99	227	227	212	212	148	148	231	231	184	184	141	141	207	207	90	90	144	146	220	228	165	165	209	253	246	248	204	204	157	177	145	145	235	239	132	132	163	173
FB_A001	FB	156	162	171	171	144	150	131	133	99	103	227	227	204	204	156	156	233	233	184	184	139	143	211	211	94	94	137	137	222	224	165	177	209	253	246	250	212	212	161	161	145	145	235	237	122	122	163	165
FB_A002	FB	162	162	0	0	144	150	129	133	103	103	227	227	204	204	156	156	229	233	184	186	0	0	211	211	94	94	137	144	0	0	165	165	209	209	246	250	212	212	161	161	145	145	235	239	122	122	159	163
FB_A005	FB	156	162	177	177	144	150	133	133	103	103	227	227	204	204	152	152	233	233	184	184	143	143	211	211	94	94	144	144	218	224	165	169	209	209	246	248	212	212	161	177	145	145	235	237	122	126	159	165
FB_A007	FB	0	0	0	0	0	0	0	0	0	0	0	0	0	0	152	152	233	233	184	188	0	0	211	211	94	94	144	144	218	220	165	177	209	209	246	248	212	212	157	177	145	145	235	237	122	122	159	159
FB_A010	FB	0	0	0	0	0	0	0	0	0	0	0	0	0	0	0	0	0	0	184	184	0	0	0	0	94	94	144	144	0	0	165	169	252	252	0	0	204	212	161	161	145	145	235	239	122	122	159	159
FB_A014	FB	0	0	0	0	0	0	0	0	0	0	0	0	0	0	148	156	233	233	184	186	0	0	211	211	94	94	144	144	0	0	165	169	252	255	0	0	205	212	161	161	145	145	235	241	122	126	159	159
FB_A017	FB	0	0	0	0	0	0	0	0	0	0	0	0	0	0	152	152	231	231	186	186	143	143	209	209	94	94	144	144	220	220	165	165	209	239	246	246	212	212	161	161	145	145	237	237	122	122	159	165
FB_A020	FB	0	0	0	0	0	0	0	0	0	0	0	0	0	0	156	156	231	231	184	184	139	139	211	211	94	94	137	144	216	220	165	165	209	209	246	250	212	212	161	161	145	145	235	235	122	122	159	163
FB_A053	FB	0	0	0	0	0	0	0	0	0	0	0	0	0	0	0	0	233	233	0	0	0	0	0	0	94	94	137	144	0	0	165	169	248	253	246	246	204	212	161	161	145	145	235	239	122	122	159	165
FB_A059	FB	0	0	0	0	0	0	0	0	0	0	0	0	0	0	156	156	229	231	184	184	141	141	209	209	94	94	144	144	224	232	169	177	253	253	246	246	212	212	161	161	145	145	235	235	122	122	159	165
FB_A060	FB	0	0	0	0	0	0	0	0	0	0	0	0	0	0	152	152	231	233	184	184	141	141	207	209	94	94	137	144	218	220	165	169	248	255	246	246	204	212	161	177	145	145	235	235	122	122	159	165
FB_T25	FB	162	162	167	171	150	150	129	131	97	97	227	227	204	204	152	160	229	235	184	184	139	139	209	209	94	96	144	148	224	224	169	169	209	255	244	246	205	205	177	177	145	145	237	239	122	122	159	159
FB_T27	FB	162	162	171	171	150	150	131	133	97	103	227	227	204	212	152	152	233	233	184	184	139	141	0	0	92	94	148	148	218	224	169	169	209	253	246	246	205	212	157	177	145	145	237	239	122	126	159	159
FB_T45	FB	160	162	167	171	144	150	133	133	97	103	227	227	206	208	0	0	229	231	182	184	139	139	0	0	92	94	144	148	226	226	165	169	255	255	246	246	205	212	157	177	145	145	237	239	122	122	163	163
FB_T46	FB	156	162	167	171	144	150	133	133	97	97	227	227	204	204	156	156	231	231	184	184	139	139	0	0	92	94	148	148	224	224	169	169	209	209	246	246	212	212	177	177	145	145	237	237	122	126	159	163
FB_T47	FB	162	162	167	171	144	144	131	133	97	97	227	227	204	204	152	152	229	233	184	186	139	139	209	209	92	94	137	148	224	226	169	169	239	239	246	246	205	205	157	177	145	145	235	239	122	126	159	163
FG__ES05	FG	162	162	173	173	150	152	135	135	99	99	227	227	204	204	144	144	231	231	184	186	137	137	209	209	94	94	137	144	220	220	165	165	239	252	224	246	204	212	157	157	145	145	235	239	122	122	163	169
FG__ES06	FG	162	162	171	173	144	144	129	135	99	99	227	227	204	204	144	144	229	231	182	184	0	0	211	211	94	94	144	144	218	224	165	169	251	251	246	246	212	212	177	177	145	145	233	235	122	122	159	163
FG__ES07	FG	162	162	171	173	144	152	129	135	99	99	227	227	204	204	144	144	229	231	182	184	139	139	211	211	94	94	144	144	218	220	165	169	252	252	224	224	212	212	177	177	145	145	235	235	122	122	159	163
FG__ES08	FG	162	162	173	173	144	152	129	135	99	99	227	227	204	204	144	144	229	229	182	184	139	139	211	211	94	94	144	144	218	220	0	0	0	0	0	0	0	0	0	0	145	145	235	235	122	122	159	163
FG__ES09	FG	162	162	167	173	150	152	129	129	99	103	227	227	204	204	144	144	229	229	184	184	137	137	0	0	94	94	137	137	226	232	177	177	252	255	224	224	205	212	157	177	131	145	235	239	122	122	159	163
FG__ES10	FG	162	162	167	173	150	152	129	129	103	103	227	227	204	204	144	144	231	231	184	186	137	137	0	0	94	94	137	137	226	232	169	177	253	253	224	224	205	212	157	157	131	145	235	235	122	122	159	163
FG_ES01	FG	162	162	171	171	144	152	129	129	0	0	227	227	206	206	148	148	231	231	184	184	137	137	209	211	94	94	137	144	228	232	165	169	253	253	224	224	212	216	157	157	145	145	235	239	122	122	159	163
FG_ES02	FG	162	162	167	171	150	152	129	129	99	103	227	227	0	0	148	148	231	233	182	186	137	137	0	0	94	94	144	144	228	232	165	177	253	253	224	246	212	212	157	177	145	145	235	239	122	122	159	163
FG_ES03	FG	162	162	167	171	152	152	129	133	99	103	227	227	206	208	148	148	231	231	182	182	137	137	209	209	94	94	144	144	232	232	169	177	239	239	224	224	212	212	177	177	145	145	235	239	122	122	159	163
FG_ES04	FG	162	162	167	173	150	152	129	129	99	99	227	227	206	208	144	144	231	233	182	182	137	137	209	209	94	94	144	144	232	232	165	169	209	252	224	246	212	212	161	177	145	145	235	235	122	122	159	159
FG_ES11	FG	160	162	171	171	150	152	129	131	99	103	227	227	206	208	156	156	233	233	184	184	137	137	209	209	94	94	137	137	232	232	165	187	253	253	224	248	212	212	157	157	145	145	235	237	122	122	169	169
FG_ES12	FG	162	162	167	171	150	150	129	131	99	103	227	227	206	208	148	148	229	231	182	184	137	137	211	211	94	94	137	137	232	232	165	177	0	0	0	0	0	0	157	177	145	145	235	235	122	122	159	169
FG_SP01	FG	162	162	167	171	144	152	129	131	99	99	227	227	206	208	148	148	231	231	182	184	137	137	211	211	94	94	137	137	224	232	169	177	253	253	224	224	212	212	157	177	145	145	235	239	122	122	159	159
FG_SP02	FG	162	162	167	171	152	152	129	131	99	99	227	227	206	208	144	156	231	231	182	182	137	139	211	211	94	94	137	137	220	232	177	177	209	239	224	246	205	205	157	157	145	145	239	239	122	122	159	159
FG_SP03	FG	162	162	167	167	150	152	129	131	99	99	227	227	206	208	144	144	231	231	182	184	137	137	211	211	94	94	137	137	224	232	169	177	239	239	224	224	205	212	157	177	145	145	235	239	122	122	159	159
FG_SP04	FG	162	162	171	173	152	152	129	129	0	0	227	227	204	204	144	156	231	231	182	184	137	139	211	211	94	94	133	137	220	232	169	177	239	253	224	224	212	212	157	177	145	145	239	239	122	122	159	159
FG_SP05	FG	160	162	171	171	150	152	129	129	99	103	227	227	206	208	144	156	231	233	182	186	137	137	211	211	94	94	133	144	232	232	177	177	0	0	226	252	214	214	157	157	131	145	239	239	122	122	163	163
FG_SP06	FG	162	162	171	171	152	152	129	129	99	103	227	227	212	214	144	144	231	231	182	182	137	137	209	211	94	94	144	144	232	232	169	177	0	0	224	246	212	212	157	177	133	145	237	239	122	122	159	159
FG_SP07	FG	160	162	167	173	150	152	129	129	103	103	227	227	206	208	144	144	231	231	182	182	137	137	209	211	94	94	137	144	232	232	169	177	255	255	224	246	212	212	157	177	145	145	235	239	122	122	159	163
FG_SP08	FG	162	162	171	173	152	152	131	131	99	99	227	227	204	204	148	148	231	235	184	184	137	137	211	211	94	94	137	144	220	228	177	177	209	252	246	246	212	212	161	177	133	145	239	239	122	122	159	163
FG_SP09	FG	160	162	167	167	150	152	129	129	99	99	227	227	204	204	148	148	233	233	182	186	137	137	209	209	94	94	137	144	0	0	0	0	0	0	0	0	0	0	0	0	133	145	237	239	122	122	163	163
FG_SP10	FG	162	162	167	167	150	152	129	129	99	99	227	227	204	204	144	144	231	233	182	186	137	137	207	207	94	94	137	144	228	232	169	169	253	253	224	224	212	212	157	157	145	145	237	237	122	122	163	163
FG_T31	FG	162	162	167	173	150	152	129	131	99	103	227	227	204	204	156	156	229	229	182	182	0	0	207	207	94	94	144	144	224	232	169	169	209	252	246	246	212	212	161	161	145	145	237	237	122	122	163	169
FG_T32	FG	160	162	171	171	150	150	129	129	99	103	227	227	204	204	144	156	233	233	182	184	137	137	211	211	94	94	133	144	232	232	165	169	252	252	224	246	212	212	157	177	131	145	237	239	122	122	163	163
FG_T52	FG	162	162	171	173	152	152	129	129	99	103	227	227	206	208	144	144	229	229	182	182	137	137	211	211	94	94	137	144	224	232	177	177	252	255	246	248	212	212	157	157	145	145	235	239	122	122	159	163
HG_H004	HG	162	162	173	173	144	144	129	131	99	103	227	227	212	212	148	148	233	233	182	184	139	143	211	211	94	94	137	144	212	212	165	181	209	253	246	250	216	216	161	177	145	145	235	237	122	130	163	163
HG_H006	HG	162	162	173	177	144	152	129	131	99	103	227	227	204	214	148	148	231	235	182	182	137	139	207	209	94	94	144	144	232	232	165	165	253	253	246	246	212	212	161	161	145	145	235	239	122	130	163	163
HG_H008	HG	162	162	171	171	144	150	129	133	99	103	227	227	204	204	148	148	233	233	184	184	137	137	209	209	94	94	144	144	226	232	169	175	252	252	224	246	212	216	161	177	133	145	237	237	122	126	163	163
HG_H211	HG	0	0	171	173	0	0	129	133	103	103	227	227	0	0	0	0	233	233	182	184	137	137	211	211	94	94	144	144	232	232	165	175	253	253	224	246	204	212	161	177	0	0	237	239	130	130	163	163
HG_H217	HG	162	162	167	173	144	152	129	131	99	103	227	227	204	214	148	148	229	235	182	182	139	139	0	0	94	94	137	144	212	232	165	175	209	253	246	246	212	216	157	177	145	145	235	237	126	130	163	163
HG_H235	HG	0	0	171	173	0	0	129	129	0	0	227	227	204	214	144	144	231	231	182	182	135	137	0	0	94	94	144	144	224	232	165	177	209	253	224	246	212	212	157	161	0	0	237	239	130	130	163	163
HG_H291	HG	162	162	167	173	144	152	129	131	99	99	227	227	204	204	0	0	229	235	182	184	137	137	211	211	94	94	144	144	218	220	165	169	253	253	246	246	212	212	161	177	145	145	239	241	122	122	159	163
HG_H293	HG	162	162	173	173	144	152	129	131	99	99	227	227	204	204	156	156	233	233	182	182	0	0	209	209	94	94	137	144	218	228	169	169	253	253	224	246	204	216	157	157	145	145	235	239	122	122	163	169
FL__H011	FL	160	162	171	173	144	152	131	131	97	103	227	227	212	212	148	152	233	233	0	0	0	0	0	0	94	94	144	144	0	0	169	177	209	253	246	246	204	214	157	157	145	145	233	239	122	122	163	173
FL__H012	FL	160	160	171	173	144	152	131	131	97	97	227	227	204	212	152	152	229	233	184	184	139	141	0	0	92	94	144	146	228	228	169	177	209	209	246	246	205	205	157	157	145	145	239	239	122	122	163	163
FL__H013	FL	160	162	173	173	152	152	131	133	97	97	227	227	212	212	148	148	233	233	184	186	137	141	207	207	94	94	144	144	228	232	165	169	253	253	246	246	205	205	177	177	137	145	233	239	122	122	159	163
FL__H014	FL	160	160	171	173	144	152	131	133	97	103	219	227	204	212	148	152	233	233	184	186	139	141	207	207	94	94	144	145	228	228	169	177	253	253	246	246	204	214	157	177	137	145	233	239	122	122	163	173
FL__H015	FL	160	160	173	173	144	152	129	133	97	97	219	227	204	212	0	0	233	233	184	186	141	141	0	0	94	94	144	145	220	228	169	177	209	209	246	246	204	214	157	157	145	145	233	239	122	122	163	173
FL__H016	FL	160	162	173	173	144	152	131	133	97	97	227	227	204	212	148	152	229	233	184	184	139	141	0	0	94	96	144	146	220	228	169	177	209	209	246	246	205	205	157	157	137	145	233	239	122	122	159	173
FL__H017	FL	160	162	171	173	152	152	129	131	97	103	227	227	204	212	152	152	229	233	184	186	139	141	0	0	94	94	144	146	228	228	169	177	209	252	246	246	204	214	157	157	137	145	233	239	122	122	163	163
FL__H018	FL	160	160	173	173	144	152	133	133	97	97	227	227	212	212	0	0	229	233	184	184	137	141	0	0	94	94	144	146	228	232	165	169	209	253	246	246	205	205	157	157	137	137	233	239	122	122	159	163
FL__H019	FL	160	160	171	171	144	150	131	133	97	97	227	227	212	212	0	0	229	233	184	184	137	141	211	211	94	94	144	146	228	232	165	169	253	253	246	246	205	205	157	177	137	137	233	239	122	132	159	163
FL__H020	FL	160	160	171	173	144	152	131	131	97	97	227	227	212	212	0	0	229	233	184	184	137	139	0	0	94	96	144	144	228	228	165	169	209	253	246	246	204	214	157	157	137	137	233	233	122	132	159	163
FL__H219	FL	160	162	173	173	144	152	131	133	97	103	227	227	206	208	0	0	0	0	0	0	0	0	0	0	0	0	137	143	0	0	169	175	209	252	246	246	204	216	177	177	131	145	239	239	122	122	163	169
FL__H220	FL	162	162	173	173	150	150	131	131	0	0	227	227	206	208	0	0	231	233	182	184	137	137	211	211	92	94	144	144	220	224	165	175	209	209	246	246	204	214	157	177	131	145	239	239	122	122	163	163
FL__H228	FL	162	162	173	173	144	150	129	131	99	99	227	227	204	206	152	152	233	233	184	184	137	139	207	209	92	94	144	144	220	228	177	177	209	252	246	246	216	216	177	177	145	145	235	239	122	122	159	163
FL__H229	FL	162	162	171	175	150	152	129	131	97	103	227	227	208	208	148	148	231	233	182	184	141	141	211	211	94	94	137	137	220	224	169	175	209	252	246	246	212	214	157	177	145	145	233	239	122	122	159	163
FL__H232	FL	162	162	173	173	144	152	131	131	97	103	219	227	206	208	156	156	229	235	184	184	151	151	211	211	94	94	137	137	220	224	165	175	209	252	246	246	204	216	157	177	131	145	233	239	122	122	163	163
FL_H221	FL	162	162	173	175	144	150	131	133	97	103	227	227	206	208	0	0	229	233	182	184	137	139	211	211	92	94	144	144	220	228	175	177	209	253	246	246	214	216	177	177	131	145	239	239	122	122	163	169
FL_H222	FL	160	162	173	175	150	152	131	133	97	103	227	227	0	0	0	0	0	0	184	184	137	141	0	0	92	94	144	144	220	226	169	175	209	252	246	246	214	216	177	177	131	145	239	239	122	122	163	169
FL_H223	FL	160	160	167	167	148	152	131	133	97	103	227	227	212	212	0	0	233	233	182	184	137	139	0	0	94	94	137	144	220	224	169	177	209	252	246	246	204	214	157	177	133	145	233	241	122	122	159	163
FL_H224	FL	162	162	173	173	150	150	131	133	103	103	227	227	208	208	156	156	233	233	182	182	137	141	211	211	94	94	144	144	220	228	169	177	239	252	246	246	205	216	161	177	145	145	239	239	122	122	159	163
FL_H225	FL	160	162	171	173	150	152	131	133	97	103	227	227	208	208	156	156	233	233	182	184	137	137	211	211	94	94	144	144	220	228	169	175	209	252	246	246	204	216	177	177	131	137	235	239	122	126	159	163
FL_H226	FL	160	160	167	167	148	152	129	133	0	0	227	227	212	212	156	156	233	233	182	184	137	139	0	0	94	94	144	144	220	224	169	177	209	252	246	246	204	216	157	177	145	145	233	235	122	122	159	159
FL_H230	FL	160	162	171	173	144	152	131	131	99	99	219	227	204	206	152	152	229	233	184	184	137	139	207	209	92	94	144	144	220	228	165	177	209	252	246	246	204	216	157	177	145	145	233	235	122	122	159	159
FL_H231	FL	160	162	173	173	144	150	131	131	97	99	227	227	212	212	148	156	229	233	182	184	139	139	211	211	92	94	137	144	224	228	169	175	209	209	246	246	204	214	157	157	137	145	233	239	122	122	163	163
FL_ES1	FL	160	160	173	173	144	144	131	133	99	103	227	227	204	214	0	0	233	233	182	182	141	141	209	209	92	92	144	144	224	224	169	171	252	252	246	246	212	216	161	177	145	145	239	241	122	122	159	159
FL_R27	FL	0	0	167	177	152	152	129	131	97	103	227	227	0	0	0	0	229	229	182	184	135	135	0	0	94	94	137	144	220	228	177	185	252	255	246	246	204	216	177	177	145	145	239	239	122	122	163	163
HI_A212	HI	162	162	171	171	144	144	129	129	97	97	227	227	206	208	152	152	231	231	184	186	139	143	209	209	90	96	137	144	220	228	169	169	209	209	248	248	212	212	177	177	145	145	233	237	126	128	159	163
HI_A215	HI	162	162	171	171	144	144	129	129	97	97	227	227	204	204	0	0	231	233	184	184	143	143	209	209	96	96	148	148	228	230	169	181	255	255	246	246	212	212	177	177	145	145	237	237	122	126	159	159
HI_A217	HI	162	162	171	171	144	144	129	131	103	103	227	227	206	208	152	152	233	233	184	184	141	141	209	209	96	96	137	137	216	230	169	169	209	209	248	248	212	212	177	177	145	145	237	237	126	126	159	159
HI_A222	HI	162	162	171	171	144	144	129	129	97	103	227	227	204	204	152	152	231	233	184	184	139	143	207	209	94	96	137	144	220	220	169	169	252	255	228	246	212	212	157	161	145	145	237	237	122	122	159	159
HI_A225	HI	162	162	171	171	144	144	129	129	97	103	227	227	204	214	152	152	231	233	184	184	141	141	209	209	94	96	144	148	216	224	169	169	209	209	248	248	212	212	177	177	145	145	233	237	122	128	159	159
HI_A227	HI	162	162	171	171	144	144	129	129	97	97	227	227	204	204	152	152	231	233	184	184	143	143	207	209	94	96	144	148	220	230	169	169	209	252	228	246	212	212	157	177	145	145	237	237	122	122	159	159
HI_A229	HI	162	162	171	171	144	144	129	133	97	103	227	227	204	204	152	152	231	231	184	184	141	141	209	209	96	96	137	137	216	230	169	169	209	209	246	248	204	214	177	177	145	145	237	237	122	122	159	159
HI_A236	HI	162	162	171	171	144	150	129	129	97	97	227	227	204	212	152	152	233	233	184	184	139	139	0	0	96	96	137	144	212	220	169	169	209	209	246	246	212	212	161	177	131	145	235	237	122	122	159	159
HI_A245	HI	162	162	171	171	144	144	129	129	103	103	227	227	212	212	152	152	231	231	184	186	141	141	0	0	94	96	148	148	216	230	169	181	209	209	248	248	204	212	157	177	131	131	233	233	126	128	159	159
HI_A261	HI	162	162	171	171	144	144	129	129	103	103	227	227	208	208	152	152	233	233	184	184	141	143	0	0	94	96	137	137	220	224	169	169	209	209	248	248	212	212	177	177	145	145	233	233	122	122	159	159
HI_A263	HI	162	162	171	171	144	144	129	129	97	103	227	227	212	212	152	152	233	233	184	184	139	139	0	0	96	96	137	143	226	230	169	169	209	253	248	248	212	214	177	177	145	145	235	237	122	122	159	159
HI_A265	HI	162	162	171	171	144	144	129	129	103	103	227	227	204	204	152	152	231	233	184	184	0	0	0	0	0	0	137	137	230	230	169	169	252	255	248	248	204	212	177	177	145	145	237	237	122	122	159	159
HI_A266	HI	162	162	171	171	144	144	129	129	103	103	227	227	206	208	152	152	231	231	184	184	141	141	0	0	94	94	148	148	224	224	169	181	209	255	248	248	212	212	177	177	131	145	233	239	122	126	159	159
HI_A317	HI	162	162	171	171	144	144	135	137	97	97	227	227	214	214	160	160	231	231	184	184	139	141	209	209	94	94	137	144	224	224	169	169	253	253	246	248	205	212	177	177	131	133	237	237	128	128	159	159
HI_R01	HI	162	162	171	171	144	144	137	137	103	103	234	234	212	214	156	156	231	231	184	184	139	139	209	209	94	94	137	137	216	216	169	169	209	253	246	246	212	212	157	177	133	133	237	237	126	128	159	163
HI_R03	HI	162	162	171	171	144	150	131	137	97	97	227	227	212	212	160	160	233	233	184	184	143	143	209	209	94	96	137	137	212	224	169	169	209	209	246	246	204	212	177	177	131	145	237	237	128	128	163	163
HI_R04	HI	162	162	171	171	144	150	137	137	103	103	234	234	212	214	156	156	231	233	184	184	139	143	0	0	94	94	137	143	216	224	169	169	209	253	246	246	212	212	177	177	133	133	237	237	126	128	163	163
HI_R05	HI	162	162	171	171	144	144	129	137	97	105	227	234	0	0	156	156	229	231	182	182	139	141	0	0	94	96	137	144	212	224	169	175	239	255	0	0	212	212	177	177	131	131	235	237	128	128	159	163
HI_R06	HI	162	162	171	171	144	144	129	131	97	103	227	234	214	214	0	0	231	233	184	184	139	141	0	0	94	94	137	144	224	224	169	169	209	253	246	248	205	212	177	177	131	131	233	237	128	128	159	163
HI_R07	HI	162	162	171	171	144	144	129	137	97	97	227	234	214	214	156	156	231	231	184	188	139	139	209	209	94	96	143	143	216	224	169	169	253	253	246	246	205	212	177	177	131	133	235	237	126	126	159	159
HI_R08	HI	162	162	171	171	144	150	135	135	97	97	227	227	212	212	0	0	231	233	184	184	139	143	0	0	94	96	137	137	212	224	169	169	209	253	246	246	204	204	177	177	131	145	237	237	128	128	159	163
HI_R10	HI	162	162	171	171	144	150	129	137	97	97	234	234	212	212	156	156	231	231	182	184	139	139	0	0	94	96	137	137	212	224	169	175	253	253	246	248	212	212	177	177	131	131	235	237	128	128	159	163
HI_R11	HI	162	162	171	171	144	150	131	135	97	97	227	227	0	0	0	0	233	233	184	184	143	143	0	0	94	94	137	143	212	224	169	169	0	0	0	0	204	212	157	177	131	145	237	237	128	128	159	159
ND__A01	ND	162	162	0	0	144	152	129	137	0	0	227	227	0	0	152	152	231	231	0	0	137	139	211	211	0	0	144	144	0	0	0	0	0	0	0	0	0	0	0	0	145	145	239	241	122	122	159	169
ND__A05	ND	162	162	0	0	144	152	0	0	0	0	227	227	0	0	156	156	231	231	186	186	137	137	0	0	92	94	137	144	220	232	165	169	0	0	0	0	204	204	157	157	131	145	239	241	122	122	159	159
ND__A10	ND	162	162	167	167	152	152	129	135	97	103	227	227	204	204	156	156	231	231	186	186	137	137	0	0	94	94	144	144	222	232	169	169	253	253	246	246	210	212	177	177	145	145	239	239	122	122	159	173
ND__A11	ND	162	162	0	0	144	150	0	0	97	103	227	227	0	0	156	156	231	231	182	182	139	139	211	211	94	94	144	144	0	0	165	169	253	253	0	0	204	212	157	157	145	145	233	239	122	126	159	159
ND__A22	ND	162	162	167	167	144	152	129	129	97	97	227	227	204	204	152	156	231	231	182	186	139	139	211	211	94	94	137	144	222	224	169	169	209	209	244	246	204	210	157	157	131	145	237	239	122	122	159	169
ND__A24	ND	162	162	167	171	150	152	129	129	97	103	227	227	0	0	156	156	231	231	182	186	139	139	0	0	94	94	137	137	230	232	169	169	209	253	246	246	204	210	157	177	145	145	239	239	122	126	163	173
ND__A25	ND	162	162	167	167	0	0	129	135	97	97	227	227	0	0	0	0	0	0	0	0	0	0	0	0	94	94	144	144	0	0	165	169	209	253	246	246	204	212	177	177	131	145	239	239	122	126	159	159
ND__A30	ND	162	162	0	0	152	152	137	137	103	103	227	227	0	0	152	156	231	231	182	186	137	139	0	0	94	94	137	144	220	224	169	169	0	0	0	0	0	0	0	0	145	145	241	241	122	126	159	159
ND_A13	ND	160	162	0	0	150	150	0	0	99	99	227	227	212	212	0	0	233	233	182	184	139	139	0	0	94	94	144	144	0	0	165	165	253	253	246	246	205	212	157	161	133	145	241	241	122	122	173	173
ND_A02	ND	162	162	173	173	150	152	133	135	0	0	227	227	212	212	144	160	229	233	182	186	139	139	211	211	94	94	144	144	212	230	169	169	0	0	0	0	214	214	157	157	145	145	235	237	122	122	163	169
ND_A03	ND	162	162	171	173	144	150	131	133	97	97	227	227	212	212	0	0	0	0	0	0	0	0	0	0	94	94	144	144	0	0	169	169	253	253	0	0	204	212	157	177	145	145	233	235	122	122	159	163
ND_A04	ND	162	162	171	173	144	152	135	135	97	97	227	227	212	212	0	0	231	231	182	182	0	0	0	0	94	94	137	144	0	0	0	0	0	0	0	0	0	0	0	0	145	145	235	235	126	132	159	159
ND_A06	ND	162	162	171	171	144	144	133	137	103	103	227	227	216	216	148	148	229	229	182	182	139	139	211	211	94	94	144	144	220	224	175	175	209	209	246	246	212	212	157	161	145	145	233	241	122	122	163	169
ND_A07	ND	162	162	171	173	144	144	133	133	97	97	227	227	212	212	156	156	233	233	182	182	139	139	0	0	94	94	144	144	226	228	165	177	253	253	224	248	204	216	157	157	145	145	235	237	122	122	159	163
ND_A09	ND	162	162	171	173	144	144	131	133	97	97	227	227	212	212	152	152	0	0	182	182	0	0	211	211	94	94	137	144	0	0	169	169	253	253	246	246	212	216	157	177	145	145	235	239	122	132	159	169
ND_A12	ND	162	162	171	173	150	150	131	135	97	97	227	227	212	212	0	0	219	219	0	0	139	143	0	0	0	0	0	0	218	224	169	169	253	253	244	246	212	212	157	177	131	145	233	233	122	126	163	169
ND_A14	ND	162	162	0	0	144	144	133	133	97	97	227	227	212	212	152	152	231	231	182	182	139	139	0	0	94	94	137	144	0	0	169	169	253	253	246	246	212	216	157	177	145	145	233	239	122	122	159	163
ND_A15	ND	162	162	171	171	150	152	133	133	97	97	227	227	212	212	152	160	231	231	182	184	139	139	0	0	94	94	137	144	220	230	169	169	253	253	246	246	204	212	157	157	145	145	235	235	122	126	159	173
ND_A16	ND	160	162	171	171	144	150	129	135	0	0	227	227	216	216	148	148	229	233	182	184	0	0	211	211	94	94	137	137	0	0	169	185	254	254	228	246	212	212	157	157	145	145	235	239	122	126	163	169
ND_A17	ND	162	162	171	171	150	150	131	135	97	97	227	227	212	212	152	152	233	233	184	184	139	139	209	209	94	94	144	144	224	230	0	0	0	0	0	0	0	0	0	0	145	145	233	233	122	122	163	163
ND_A18	ND	0	0	0	0	144	144	0	0	0	0	227	227	0	0	156	156	231	231	0	0	0	0	0	0	94	94	137	144	0	0	165	177	0	0	0	0	212	216	157	157	145	145	233	237	122	126	163	169
ND_A19	ND	160	162	173	173	150	150	133	135	97	103	227	227	212	212	152	152	229	231	182	182	139	141	211	211	94	94	144	144	212	228	165	169	209	209	0	0	204	212	157	157	145	145	233	233	122	122	163	163
ND_A23	ND	162	162	171	173	150	152	135	135	99	99	227	227	212	212	156	156	229	233	182	184	139	139	209	209	94	94	137	137	228	230	169	169	253	253	246	246	204	212	157	177	145	145	233	235	122	122	159	163
ND_A26	ND	160	162	171	173	150	152	135	135	97	103	227	227	212	212	0	0	0	0	0	0	0	0	0	0	94	94	144	144	0	0	169	169	253	253	0	0	204	204	157	157	145	145	233	233	122	126	163	173
ND_A27	ND	160	162	0	0	0	0	137	137	0	0	227	227	212	212	160	160	231	231	182	182	0	0	211	211	94	94	144	144	0	0	165	169	253	253	0	0	205	212	157	161	0	0	235	241	122	122	0	0
NZ1077_26	NZ	162	162	173	173	144	144	131	135	103	103	227	227	204	212	152	152	231	231	184	184	139	139	209	209	94	94	137	137	212	212	169	169	252	252	248	248	216	216	157	177	145	149	235	235	122	122	169	169
NZ1077_27	NZ	162	162	173	177	144	144	129	131	103	103	227	227	204	212	152	152	231	231	182	184	139	139	211	211	94	94	144	144	212	212	169	169	252	252	246	248	216	216	157	157	145	145	235	235	130	130	163	169
NZ1077_28	NZ	162	162	173	177	144	144	131	135	97	103	227	229	204	212	144	144	231	231	184	184	137	139	209	209	94	94	144	144	212	212	165	169	252	252	246	246	216	216	157	157	149	149	235	235	130	130	169	169
NZ1077_29	NZ	162	162	173	177	0	0	129	135	0	0	229	229	204	212	152	152	231	231	182	184	139	139	211	211	94	94	137	144	212	212	169	169	252	252	248	248	216	216	157	157	149	149	235	235	130	130	169	169
NZ1077_30	NZ	162	162	173	173	144	150	131	135	103	103	0	0	212	212	152	152	231	231	182	184	0	0	209	209	94	94	137	144	212	212	169	169	252	252	248	248	216	216	157	157	145	149	233	235	122	130	169	169
NZ1077_31	NZ	162	162	173	177	144	144	135	135	97	97	0	0	204	212	152	152	231	231	182	184	139	139	211	211	94	94	144	144	212	212	165	169	252	252	246	248	212	216	157	157	145	149	233	235	130	130	169	169
NZ1077_32	NZ	162	162	173	177	144	150	129	131	97	103	229	229	204	204	144	144	231	231	182	184	139	139	209	209	94	94	137	144	212	212	165	165	252	252	0	0	216	216	157	157	145	149	235	235	122	130	169	169
NZ1077_33	NZ	162	162	171	171	144	144	129	129	103	103	227	229	204	212	144	152	231	231	182	184	137	139	211	211	94	94	137	144	212	212	169	169	252	252	246	246	216	216	157	157	145	149	235	235	122	130	169	169
NZ1077_34	NZ	162	162	0	0	144	150	129	129	97	103	227	227	204	212	144	144	231	231	182	184	137	139	211	211	94	94	137	144	212	212	165	169	0	0	0	0	216	216	157	157	145	145	233	235	130	130	163	169
NZ1077_36	NZ	162	162	173	177	150	150	135	135	97	103	238	238	204	204	148	148	231	231	182	184	137	139	211	211	94	94	137	144	212	212	169	169	252	252	248	248	216	216	157	157	145	145	233	235	122	130	163	169
NZ1077_37	NZ	162	162	171	173	144	144	131	135	0	0	0	0	204	204	152	152	231	231	184	184	137	139	211	211	94	94	137	144	212	212	169	169	252	252	248	248	212	216	157	177	145	145	235	235	130	130	169	169
NZ1077_38	NZ	162	162	173	177	144	144	135	135	103	103	227	227	212	212	156	156	231	231	184	184	137	139	211	211	94	94	137	144	212	212	169	169	252	252	246	248	216	216	157	157	145	145	235	235	130	130	169	169
NZ1077_39	NZ	162	162	173	173	144	150	135	135	97	103	234	238	204	204	0	0	231	231	184	184	139	139	0	0	94	94	137	144	212	212	165	169	209	252	246	248	212	216	157	157	145	149	235	235	126	130	169	169
NZ1077_40	NZ	162	162	173	173	144	150	135	135	103	103	227	227	204	212	152	152	231	231	182	184	139	139	209	209	94	94	137	137	212	212	169	169	252	252	246	246	216	216	157	157	149	149	233	235	122	122	169	169
NZ1077_41	NZ	162	162	173	177	144	144	131	135	103	103	229	229	204	212	152	152	231	231	184	184	139	139	211	211	94	94	137	144	212	212	169	169	252	252	246	248	216	216	157	157	145	149	233	235	122	130	169	169
NZ1077_42	NZ	0	0	0	0	0	0	0	0	0	0	0	0	0	0	0	0	231	231	182	184	0	0	211	211	94	94	137	144	0	0	165	169	0	0	0	0	216	216	0	0	149	149	235	235	122	130	169	169
NZ1077_43	NZ	162	162	173	173	144	144	131	135	97	97	227	227	204	212	148	152	231	231	182	184	139	139	0	0	94	94	137	137	212	212	0	0	0	0	0	0	0	0	157	157	145	145	233	235	122	130	163	169
NZ1077_44	NZ	162	162	173	173	144	144	131	131	97	103	229	229	204	212	152	152	231	231	184	184	139	139	211	211	94	94	144	144	212	212	165	169	252	252	246	246	216	216	157	157	145	145	235	235	130	130	163	169
NZ1077_45	NZ	162	162	173	177	0	0	131	135	0	0	227	227	204	212	152	152	231	231	184	184	137	139	211	211	94	94	137	144	212	212	165	169	252	252	246	248	216	216	157	157	145	149	235	235	130	130	169	169
NZ1077_46	NZ	162	162	177	177	144	144	129	129	97	103	229	229	212	212	152	152	231	231	184	184	139	139	209	209	94	94	137	144	212	212	169	169	252	252	246	248	216	216	157	177	145	145	235	235	122	130	163	169
NZ1077_47	NZ	162	162	171	173	144	150	131	135	97	103	227	227	212	212	148	148	231	231	184	184	139	139	0	0	94	94	137	144	212	212	169	169	252	252	246	248	216	216	157	157	145	149	235	235	122	130	169	169
NZ1077_48	NZ	162	162	173	173	144	144	135	135	103	103	229	229	204	212	144	152	231	231	182	184	137	139	209	211	94	94	137	137	212	212	165	169	252	252	246	246	216	216	157	157	149	149	235	235	122	130	163	169
NZ1077_49	NZ	162	162	171	173	144	150	129	135	97	103	229	229	204	212	148	152	231	231	182	184	139	139	0	0	94	94	137	137	212	212	165	169	252	252	248	248	212	216	157	157	145	149	233	235	130	130	163	169
NZ1077_50	NZ	162	162	173	173	0	0	131	135	0	0	229	229	212	212	148	148	231	231	182	184	137	139	211	211	94	94	137	137	212	212	165	169	252	252	246	248	216	216	157	157	145	145	235	235	126	130	169	169
NZ9077_A300	NZ	0	0	0	0	0	0	129	131	0	0	229	229	0	0	0	0	231	231	0	0	0	0	0	0	0	0	144	144	218	220	0	0	255	255	248	250	212	216	157	157	0	0	0	0	0	0	0	0
NZ9077_A301	NZ	160	162	177	177	144	150	129	135	97	103	229	229	206	208	144	148	233	233	182	184	137	139	211	211	94	94	144	144	220	226	177	177	252	255	246	248	204	212	177	177	145	145	235	237	130	134	159	169
NZ9077_A303	NZ	162	162	173	177	0	0	129	129	0	0	229	229	0	0	152	152	231	231	182	184	139	139	0	0	94	94	144	144	212	226	165	169	209	209	246	250	204	216	157	177	133	145	0	0	122	126	169	169
NZ9077_A304	NZ	162	162	177	177	144	150	129	131	97	103	229	229	206	208	152	152	229	231	182	184	139	139	211	211	94	94	144	144	226	226	177	177	209	252	248	250	212	216	157	157	145	145	233	237	126	130	169	169
NZ9077_A334	NZ	160	160	173	173	144	150	131	131	97	103	229	229	212	212	152	156	231	231	182	182	137	139	209	209	94	94	144	144	212	220	165	177	248	255	246	246	204	216	157	177	137	145	235	237	122	134	159	169
NZ9077_A337	NZ	162	162	173	177	144	144	129	135	103	103	229	229	212	212	0	0	229	233	182	182	139	139	211	211	94	94	144	144	212	226	177	177	252	255	246	246	204	204	157	157	137	145	237	239	130	130	159	159
NZ9077_A342	NZ	160	162	173	173	144	144	129	131	97	97	229	229	208	208	0	0	231	231	182	182	137	139	211	211	94	94	144	144	218	220	177	177	0	0	248	250	212	212	157	157	145	145	235	235	126	126	169	169
NZ9077_A343	NZ	162	164	173	173	150	150	129	131	103	103	229	229	0	0	0	0	229	233	182	184	0	0	211	211	0	0	144	144	218	226	165	165	209	252	250	250	212	212	157	157	145	145	235	237	122	126	163	169
NZ9077_A348	NZ	160	162	177	177	142	144	131	131	103	103	229	229	0	0	0	0	231	231	182	184	139	139	211	211	94	94	144	144	224	226	165	177	209	209	246	248	204	216	157	157	133	145	233	237	130	134	169	169
NZ9077_A349	NZ	162	162	173	173	144	150	129	135	97	97	229	229	208	208	152	152	0	0	182	182	139	139	211	211	94	94	144	144	212	226	165	177	209	255	246	246	212	212	157	177	145	145	235	237	122	126	163	169
NZ9077_A350	NZ	162	162	173	173	150	150	129	135	97	97	227	229	204	214	144	148	229	231	182	182	139	139	211	211	94	94	144	144	212	212	177	177	209	255	248	248	212	212	157	157	145	145	235	237	126	130	163	169
NZ9077_A351	NZ	160	160	173	177	144	144	129	135	97	97	227	227	0	0	148	148	231	231	182	182	137	139	211	211	0	0	144	144	212	218	177	177	209	252	246	248	204	216	157	157	137	145	235	235	126	126	163	169
NZ9077_A352	NZ	162	162	173	173	144	150	131	135	97	103	227	229	206	208	152	152	233	233	182	182	139	139	211	211	92	94	144	144	212	212	165	169	209	248	246	250	204	204	157	177	137	149	233	235	130	134	159	169
NZ9077_A353	NZ	160	162	173	177	144	150	129	129	97	103	227	229	214	214	0	0	0	0	182	184	137	139	209	209	94	94	144	144	220	226	177	177	0	0	248	250	212	216	157	177	145	145	235	235	122	122	159	169
NZ9077_A354	NZ	162	162	173	177	144	150	135	135	97	97	229	229	206	208	148	148	231	231	182	184	139	139	209	209	94	94	144	144	212	226	169	177	252	255	246	248	204	212	157	157	137	145	233	235	134	134	169	169
NZ9077_A355	NZ	160	162	173	177	144	150	129	135	97	103	229	229	208	208	148	152	229	233	182	184	137	139	211	211	94	94	144	144	218	220	169	177	209	255	250	250	212	212	177	177	137	145	233	237	130	130	163	169
NZ9077_A357	NZ	160	162	173	173	144	144	129	131	97	103	229	229	214	214	148	152	231	231	182	184	139	139	211	211	94	94	144	144	226	226	177	177	209	255	246	246	212	212	157	157	133	145	235	237	126	130	159	163
NZ9077_A358	NZ	160	162	173	177	144	144	129	129	97	103	229	229	212	212	148	148	229	231	182	182	139	139	0	0	94	94	144	144	212	226	165	177	252	252	246	246	204	212	157	157	137	137	235	235	126	130	163	169
RXCA_03	RX	162	162	171	171	144	150	129	129	97	103	227	227	206	208	152	152	231	231	184	184	141	141	209	209	94	94	137	137	228	228	169	175	209	252	248	248	212	216	157	177	137	145	233	241	122	126	163	163
RXCA_04	RX	162	162	171	171	0	0	129	129	0	0	227	227	0	0	152	152	231	231	184	184	141	141	209	209	94	96	137	137	216	228	169	169	252	252	248	248	212	212	177	177	137	145	233	241	122	122	159	163
RXCA_07	RX	162	162	171	171	144	144	129	129	97	103	227	227	206	208	156	156	231	231	184	184	139	139	207	209	94	96	137	137	212	228	169	177	209	252	248	248	216	216	177	177	145	145	233	241	122	122	163	163
RXCA_12	RX	162	162	171	171	144	144	129	131	103	103	227	227	206	208	144	156	231	231	184	184	141	141	209	209	94	94	137	137	212	228	169	169	209	252	248	248	212	216	157	157	145	145	233	241	122	126	159	169
RXCA_19	RX	162	162	171	171	144	144	129	129	97	97	227	227	206	208	152	152	231	231	184	184	139	139	207	207	94	96	137	144	228	228	169	169	252	252	248	248	212	216	157	177	133	145	233	233	122	122	163	163
RXCA_20	RX	162	162	171	171	144	150	129	129	99	103	227	227	206	208	156	156	231	231	184	184	139	141	207	209	94	96	137	144	216	228	175	177	209	252	248	248	214	214	157	177	133	145	233	239	122	126	159	169
RXCA_22	RX	162	162	171	171	144	144	129	129	97	103	227	227	206	208	152	152	231	231	184	184	139	139	207	209	94	96	137	137	212	228	169	169	209	252	248	248	214	216	161	177	133	145	233	241	126	126	159	163
RXCA_26	RX	162	162	171	171	144	144	129	129	97	97	227	227	206	208	152	152	231	231	184	184	139	139	207	207	94	94	137	143	228	228	169	169	209	252	248	248	212	216	157	157	137	145	241	241	122	122	159	163
RXCH_01	RX	162	162	173	173	144	152	131	131	97	103	227	227	204	212	152	152	231	231	182	184	143	143	211	211	94	94	137	144	212	212	177	181	209	209	246	248	205	205	177	177	145	145	235	239	122	126	159	163
RXCH_02	RX	160	162	173	177	0	0	135	137	97	103	227	227	204	204	152	152	231	231	184	186	143	143	211	211	94	94	144	144	212	222	165	177	209	253	246	246	205	216	177	177	145	145	235	235	126	126	163	163
RXCH_13	RX	162	162	171	173	144	150	131	135	97	97	0	0	204	204	148	148	231	231	182	184	143	143	209	209	94	94	143	143	212	212	165	177	208	208	246	246	205	216	157	177	145	149	235	239	122	126	163	163
RXCH_14	RX	162	162	177	177	150	150	131	135	97	97	227	227	204	204	0	0	231	231	182	184	139	143	211	211	94	94	143	143	218	222	165	165	252	252	246	246	205	216	177	177	145	145	239	239	122	126	163	163
RXCH_15	RX	160	162	173	177	144	152	131	137	97	103	227	227	204	204	152	152	231	231	182	184	143	143	211	211	94	94	143	143	212	222	165	177	209	209	248	248	205	216	177	177	145	145	235	235	122	122	163	163
RXCH_16	RX	160	162	171	177	144	144	129	131	97	97	227	227	204	204	148	152	231	231	184	184	143	143	211	211	94	94	144	144	212	222	177	177	208	252	246	248	204	216	157	177	145	145	235	235	122	126	163	163
RXCH_18	RX	162	162	173	173	144	144	131	135	97	97	227	227	204	204	152	152	231	231	184	184	143	143	211	211	94	94	143	143	212	220	165	169	0	0	246	248	216	216	157	177	145	145	235	235	122	126	159	169
RXCH_27	RX	160	162	171	177	144	144	129	131	0	0	227	227	204	204	148	148	231	231	184	184	143	143	211	211	94	94	143	143	212	222	177	177	209	253	246	248	205	216	157	177	145	145	235	235	122	126	159	163
RXCH_29	RX	162	162	173	177	144	144	131	137	97	103	227	227	204	204	148	152	231	231	184	184	143	143	211	211	94	94	143	143	212	212	165	165	209	252	246	248	205	216	157	177	145	145	235	239	122	126	159	169
RXWH_05	RX	160	162	173	177	150	152	131	131	97	97	227	229	204	204	152	152	231	231	182	184	139	143	211	211	94	94	143	143	222	224	165	165	209	209	246	246	204	212	157	177	131	145	235	235	122	126	159	159
RXWH_06	RX	160	160	171	177	144	144	131	135	97	97	227	227	204	204	152	152	231	231	182	182	139	139	209	209	94	96	137	144	220	224	165	169	209	255	246	246	204	216	177	177	145	149	235	235	126	130	159	169
RXWH_08	RX	160	160	173	173	144	152	131	135	97	97	229	229	204	204	152	152	233	233	182	186	139	139	209	211	94	94	137	144	218	218	165	165	209	255	246	246	216	216	157	177	131	149	235	235	122	126	169	169
RXWH_09	RX	162	164	171	177	144	150	131	135	97	97	227	229	204	204	0	0	231	231	182	182	139	139	211	211	94	94	137	144	218	220	165	177	209	255	246	246	216	216	157	177	145	145	233	235	122	130	159	169
RXWH_17	RX	160	160	173	177	144	150	131	133	97	97	229	229	204	204	148	152	233	233	182	186	139	143	211	211	94	94	144	144	220	224	165	165	209	209	246	246	205	207	177	177	145	145	235	235	126	130	159	169
RXWH_21	RX	160	160	177	177	144	144	135	135	97	97	229	229	204	204	148	152	231	231	182	184	139	139	209	209	94	96	144	144	218	224	165	169	255	255	248	248	212	216	177	177	145	145	235	235	126	126	169	169
RXWH_23	RX	160	162	177	177	150	150	131	133	97	97	227	227	204	204	152	152	231	231	182	186	139	143	211	211	94	94	137	144	212	218	165	169	209	253	246	246	204	216	177	177	131	145	235	239	122	130	169	169
RXWH_28	RX	162	164	177	177	150	150	131	135	97	97	229	229	204	204	152	152	231	231	182	184	139	139	211	211	94	94	137	144	218	220	169	177	208	208	0	0	214	214	157	157	145	145	235	235	130	130	169	169
TH__T50	TH	162	162	167	173	152	152	131	131	103	103	227	227	212	212	0	0	231	231	184	184	139	143	0	0	90	90	137	144	220	230	165	165	253	253	246	246	204	212	157	157	145	145	239	239	122	132	169	169
TH_A244	TH	160	162	171	173	148	152	131	131	103	103	227	227	212	212	148	152	231	231	184	184	143	143	211	211	94	94	137	144	228	230	165	169	253	253	246	246	204	204	157	157	145	145	235	239	122	122	169	169
TH_A252	TH	162	162	167	173	150	152	131	131	103	105	227	227	206	208	144	144	231	231	184	184	143	143	207	207	90	90	137	144	228	230	165	169	252	255	246	246	204	204	157	157	133	145	235	239	122	122	169	169
TH_A254	TH	162	162	167	167	150	152	131	131	103	103	227	227	212	212	148	148	231	231	184	184	139	139	0	0	90	90	137	144	212	230	165	165	253	253	246	246	212	212	157	157	145	145	239	239	122	122	163	163
TH_A276	TH	160	160	171	173	152	152	129	131	103	103	227	227	204	214	148	148	231	231	182	184	143	143	209	209	90	90	137	144	224	230	165	181	255	255	246	246	204	212	161	177	131	145	235	239	122	122	163	163
TH_A308	TH	160	162	171	173	150	152	129	129	97	103	227	227	204	204	148	148	231	231	184	184	139	139	209	209	90	90	144	144	230	230	181	181	253	255	246	246	204	212	161	177	131	145	235	239	122	122	163	169
TH_A309	TH	160	162	167	173	144	152	129	131	97	103	227	227	204	204	0	0	231	231	184	184	139	139	209	209	0	0	137	144	220	230	165	169	253	255	246	246	212	212	157	161	137	145	235	239	122	130	159	169
TH_A313	TH	160	162	171	173	152	152	129	131	97	103	227	227	204	214	156	156	231	231	182	184	139	139	209	209	90	90	144	144	224	230	165	165	253	255	246	246	204	212	157	157	145	147	235	239	122	130	159	169
TH_A314	TH	160	160	173	173	152	152	129	129	97	103	227	227	204	204	156	156	231	231	184	184	139	139	209	209	94	94	137	144	230	230	181	181	0	0	0	0	212	212	157	161	145	147	239	239	122	130	159	163
TH_A322	TH	160	162	167	171	150	152	129	131	97	103	227	227	212	214	0	0	231	231	184	184	139	139	209	209	90	90	137	137	228	230	165	165	253	253	246	246	204	212	157	161	133	145	235	241	122	122	159	169
TH_A326	TH	160	162	171	171	152	152	129	131	97	103	227	227	212	214	148	148	231	231	182	184	141	141	209	209	90	90	144	144	220	224	165	169	253	253	246	248	212	212	157	157	131	137	239	239	122	122	163	169
TH_A333	TH	160	160	171	171	152	152	129	131	97	103	227	227	204	204	156	156	231	231	184	184	141	143	209	209	90	94	144	144	220	224	165	181	253	253	246	246	204	212	161	177	131	137	239	239	122	130	159	163
TH_A340	TH	160	162	173	173	152	152	129	129	97	103	227	227	204	204	148	156	231	231	184	184	139	139	0	0	90	90	137	144	220	230	165	181	0	0	246	246	204	212	157	157	147	147	235	235	130	130	159	169
VW_A046	VW	160	162	173	173	150	152	129	129	97	103	227	227	206	208	156	156	231	231	182	184	0	0	209	209	94	94	144	144	228	228	169	169	253	255	246	246	204	204	177	177	145	145	237	237	122	122	159	159
VW_A047	VW	160	162	173	173	150	152	129	129	103	103	227	227	214	214	144	156	229	231	182	184	0	0	0	0	94	94	144	144	228	228	165	177	255	255	246	246	204	204	177	177	131	145	237	239	122	122	159	159
VW_A048	VW	162	162	173	173	152	152	129	129	97	103	227	227	214	214	156	156	233	233	182	184	0	0	211	211	94	94	144	146	228	228	169	169	255	255	246	246	204	204	161	177	131	145	235	239	122	126	159	159
VW_A043	VW	160	160	171	173	144	150	129	129	97	103	227	227	0	0	0	0	231	231	182	184	143	143	211	211	94	94	144	144	228	232	169	177	253	255	246	246	204	204	177	177	131	145	235	237	122	126	159	159
VW_A050	VW	160	160	171	171	144	150	129	129	103	103	227	227	206	208	0	0	231	233	182	182	0	0	211	211	94	94	144	146	224	232	165	169	253	255	246	246	204	212	157	157	131	133	235	239	122	122	159	169
VW_A045	VW	160	162	173	173	150	150	129	129	97	103	227	227	204	216	0	0	233	233	184	184	139	139	211	211	90	94	144	148	228	232	165	169	253	253	246	248	204	204	161	177	131	133	235	235	122	122	159	169
VW_A066	VW	162	162	173	173	144	152	129	129	97	103	227	227	214	214	148	148	229	231	184	184	139	141	209	209	94	94	0	0	0	0	165	169	239	253	246	246	204	204	157	161	133	145	235	235	122	126	159	173
VW_A068	VW	162	162	173	173	144	144	129	129	0	0	227	227	206	208	156	156	233	233	184	184	137	141	211	211	94	94	144	146	220	232	175	181	239	252	246	246	212	212	157	161	133	145	233	239	122	122	159	163
VW_A201	VW	160	162	173	173	152	152	129	129	97	97	227	227	212	212	156	156	229	229	182	182	139	139	209	211	94	94	144	144	228	230	165	165	253	253	246	246	205	216	177	177	131	131	239	239	122	126	167	169
VW_A311	VW	160	162	0	0	144	144	129	129	103	103	227	227	0	0	0	0	233	233	184	184	0	0	0	0	94	94	144	148	212	224	165	169	253	253	246	246	204	204	157	161	131	145	235	235	122	122	159	169
VW_A332	VW	162	162	173	173	152	152	129	129	97	97	227	227	206	208	148	148	229	233	184	184	139	141	211	211	94	94	144	146	228	232	165	165	253	253	246	246	212	212	161	161	131	131	235	235	126	126	159	159
VW_A344	VW	160	162	0	0	144	144	129	129	103	103	227	227	0	0	0	0	233	233	184	184	0	0	0	0	94	94	145	145	0	0	165	175	239	255	246	246	212	212	157	157	0	0	239	239	122	126	159	163
VW_A345	VW	162	162	173	173	152	152	129	129	97	97	227	227	214	214	148	148	229	233	184	184	139	141	211	211	94	94	145	145	228	232	165	165	253	253	246	246	212	212	161	161	131	145	235	235	122	126	159	159
VW_A346	VW	160	160	167	173	150	150	129	129	103	103	227	227	204	204	148	148	229	231	184	184	139	141	211	211	94	94	144	146	228	232	165	175	239	255	246	246	205	212	157	157	131	133	233	239	122	122	159	173
Causse_05	CAU	0	0	167	167	146	146	129	129	0	0	227	227	212	214	0	0	0	0	0	0	0	0	0	0	0	0	141	141	0	0	175	177	0	0	0	0	205	216	161	161	131	143	235	237	122	126	159	163
Causse_06	CAU	162	178	169	171	144	146	129	131	0	0	0	0	214	214	152	152	0	0	182	184	139	139	211	211	0	0	137	144	212	212	165	177	253	257	246	246	204	214	161	161	131	143	231	235	126	130	163	163
Causse_16	CAU	156	162	167	173	144	144	131	131	101	101	0	0	212	212	0	0	229	229	182	184	139	143	211	211	94	94	145	145	224	224	175	179	252	252	228	246	205	205	157	177	131	145	231	233	126	126	159	163
Causse_19	CAU	178	178	167	167	148	148	129	139	101	101	0	0	214	214	0	0	0	0	0	0	0	0	0	0	0	0	0	0	222	224	0	0	209	209	246	246	204	204	161	161	131	145	235	235	130	130	165	165
Causse_22	CAU	162	178	167	171	146	150	129	131	97	97	227	240	212	212	148	152	229	229	184	184	139	141	0	0	94	96	143	149	212	220	173	179	249	252	224	228	204	214	161	161	137	145	235	239	126	130	159	163
Causse_27	CAU	162	178	167	167	142	146	131	135	97	101	230	240	188	214	156	160	229	229	182	184	139	143	211	211	94	94	143	149	224	224	163	173	249	252	246	246	204	214	161	161	143	145	233	235	126	130	159	173
Causse_29	CAU	178	178	173	179	142	146	129	129	0	0	0	0	204	212	152	152	229	229	182	184	143	143	207	207	94	94	143	143	222	224	169	173	209	209	224	228	204	212	161	179	131	143	233	239	126	130	159	163
Causse_30	CAU	178	178	171	177	146	150	131	131	0	0	227	227	188	214	148	152	229	229	182	184	143	143	211	211	94	94	139	143	216	222	175	175	250	252	224	246	204	214	161	177	131	143	235	235	122	124	163	163
Causse_32	CAU	162	178	167	175	142	144	129	135	99	99	230	240	212	212	148	152	229	231	182	184	139	139	211	211	94	96	143	145	212	212	167	179	209	209	228	228	205	214	161	161	131	145	235	237	122	126	159	159
Causse_33	CAU	178	178	167	169	142	146	131	131	99	103	0	0	212	214	152	152	229	229	182	184	139	143	0	0	94	94	139	143	212	226	165	177	209	239	228	248	205	214	157	161	143	145	231	239	130	130	159	165
Causse_36	CAU	162	178	171	179	142	150	131	133	99	99	230	230	212	214	148	156	229	229	182	184	139	141	207	207	94	94	143	147	224	226	165	175	209	209	246	248	205	212	161	177	133	133	233	235	122	126	159	163
EST_1	EST	156	156	167	167	144	144	129	135	101	101	227	227	212	214	152	152	225	237	184	184	139	139	209	211	94	94	139	143	212	220	179	179	209	254	224	252	204	210	161	161	131	133	235	237	122	126	163	169
EST_2	EST	164	178	171	173	142	144	129	131	97	97	227	227	212	212	156	156	231	231	184	186	139	147	211	211	94	94	144	144	218	220	173	175	250	254	228	244	204	210	161	177	131	131	239	241	122	122	163	171
EST_3	EST	164	178	169	171	144	150	129	139	101	101	236	240	212	212	152	152	231	231	184	184	139	141	211	211	94	94	143	143	212	226	165	179	209	254	228	242	204	216	157	177	131	137	233	235	122	122	159	163
EST_5	EST	162	178	167	171	144	150	129	135	97	101	227	227	212	214	152	152	231	235	184	186	141	143	209	209	94	94	133	143	220	224	165	165	250	254	228	228	204	206	177	177	131	145	231	235	126	126	161	171
FOS_1	FOS	162	162	171	171	144	146	131	135	97	105	227	227	212	214	0	0	231	231	182	184	139	139	211	211	94	94	141	153	220	224	165	181	209	209	222	228	214	214	161	161	131	141	233	235	126	126	163	165
FOS_2	FOS	162	162	177	177	146	146	131	131	97	97	0	0	214	216	156	164	231	231	182	182	139	139	211	215	94	94	133	141	224	224	165	165	255	255	246	256	216	220	161	161	133	143	237	237	122	126	163	163
FOS_4	FOS	162	162	173	175	144	144	133	135	99	99	238	240	210	210	148	148	231	231	182	184	139	139	211	211	94	94	133	145	222	232	165	165	209	209	224	228	216	216	161	161	131	131	239	239	126	126	163	163
FOS_5	FOS	156	156	173	173	144	144	131	131	97	101	227	227	212	214	136	156	229	231	180	184	143	143	215	215	0	0	137	144	228	228	165	165	209	235	246	246	212	212	161	161	145	145	235	239	126	126	163	165
FRE_2	FRE	156	162	169	173	144	146	131	133	99	99	240	247	214	216	156	156	229	231	182	182	139	147	211	211	98	98	139	145	218	226	165	175	253	253	224	224	204	210	161	161	143	143	239	239	122	126	163	167
FRE_3	FRE	162	162	171	171	144	146	131	131	97	97	247	249	212	212	156	156	231	231	182	184	139	141	211	211	94	94	135	145	222	224	175	181	209	255	224	224	210	216	161	163	131	143	239	239	122	126	165	167
FRE_4	FRE	162	162	167	169	144	144	131	131	97	97	239	246	212	216	152	156	229	229	184	184	139	147	211	211	94	94	133	135	218	226	175	183	253	253	224	224	210	216	161	163	137	143	237	239	126	126	167	169
FRE_5	FRE	162	162	167	169	136	144	129	131	0	0	0	0	212	212	0	0	0	0	184	184	139	139	211	211	0	0	145	145	0	0	165	169	209	209	224	254	210	216	161	161	143	143	237	239	122	122	167	167
Lyon_34	LYO	156	156	179	179	144	144	129	137	97	101	227	227	204	204	148	152	233	239	182	182	139	139	211	211	94	94	133	147	222	226	165	171	209	209	228	246	214	216	161	161	133	143	241	251	126	130	159	159
Lyon_37	LYO	156	162	173	179	146	152	129	131	101	103	227	227	212	214	148	148	231	233	180	184	137	139	0	0	94	94	133	137	222	226	165	165	209	252	246	250	204	214	157	161	133	143	239	243	126	128	159	163
Lyon_38	LYO	162	162	175	179	144	144	131	131	101	101	227	227	204	214	0	0	233	233	182	182	139	149	211	211	94	94	147	147	216	220	165	169	209	209	224	228	212	214	157	161	133	143	239	239	126	126	159	165
Lyon_39	LYO	178	178	167	179	144	148	133	135	101	103	230	230	212	212	148	152	233	239	182	184	0	0	0	0	94	94	137	144	220	222	177	177	209	252	246	246	205	216	157	161	133	145	239	251	126	130	165	165
Lyon_42	LYO	162	178	179	179	144	146	131	135	97	101	227	227	210	216	148	148	229	233	182	184	139	139	211	211	94	94	133	135	226	226	165	169	209	252	246	250	212	216	161	161	131	133	239	243	122	126	159	163
Lyon_43	LYO	162	178	179	179	146	150	131	131	101	103	227	227	212	216	148	148	231	233	182	182	139	139	211	211	94	94	135	143	222	226	163	165	252	252	228	246	205	216	161	161	133	145	231	239	122	126	159	163
Lyon_44	LYO	178	178	173	179	144	146	135	135	97	101	227	227	216	216	152	152	233	235	182	182	139	139	211	211	94	94	149	149	226	226	165	165	209	209	228	246	214	216	161	161	133	143	235	239	126	126	159	165
Lyon_45	LYO	178	178	179	179	144	144	135	135	97	97	227	227	210	216	148	152	229	233	182	182	139	139	211	211	94	96	133	144	226	226	165	169	209	209	246	246	214	216	161	161	137	143	235	239	126	126	163	165
Lyon_46	LYO	162	162	177	177	146	146	131	131	97	103	227	227	212	212	148	148	229	233	182	184	137	137	211	211	94	94	142	147	218	222	165	169	209	209	228	228	205	212	157	161	143	143	243	251	126	126	159	163
Lyon_48	LYO	178	178	179	179	144	144	131	135	97	101	227	227	210	212	148	148	229	237	0	0	139	139	211	211	0	0	147	147	226	226	169	169	209	252	246	250	216	216	161	161	131	143	239	251	122	126	163	165
Lyon_50	LYO	162	178	167	173	144	152	131	135	99	101	228	234	212	216	0	0	233	237	182	184	0	0	0	0	94	94	137	147	222	226	163	169	209	252	228	250	214	214	161	161	137	143	243	251	122	126	165	165
Lyon_51	LYO	156	178	173	179	144	144	129	131	97	97	230	234	212	214	152	152	233	233	182	182	139	139	209	217	94	94	133	145	226	228	165	181	209	209	228	228	212	212	161	161	143	143	239	251	126	126	165	165
Lyon_52	LYO	156	178	179	179	144	144	131	135	0	0	230	234	212	216	152	152	225	229	184	184	139	139	211	211	94	94	133	143	220	226	165	165	239	252	224	228	214	214	161	161	143	145	235	243	126	126	159	165
Lyon_55	LYO	178	178	179	179	144	144	129	135	97	103	230	234	212	212	152	152	233	239	182	184	139	139	211	211	94	94	133	144	226	226	165	165	209	252	224	228	205	216	161	161	131	143	231	251	126	126	159	163
Lyon_56	LYO	162	162	179	179	144	146	131	135	97	101	227	227	210	214	156	156	229	229	182	184	139	139	211	211	94	94	134	137	222	226	165	169	209	209	228	246	214	218	161	161	133	133	235	239	122	126	159	165
Lyon_57	LYO	178	178	179	179	144	146	133	135	97	97	227	227	210	216	152	152	229	233	182	182	0	0	211	211	94	94	137	143	222	226	165	169	209	252	246	250	205	216	161	161	133	145	231	239	122	126	163	165
Lyon_58	LYO	162	178	179	179	0	0	131	131	0	0	227	227	212	216	0	0	0	0	0	0	139	139	211	211	0	0	135	135	220	226	165	171	0	0	224	224	0	0	161	161	131	143	0	0	126	126	159	165
Lyon_59	LYO	0	0	0	0	0	0	0	0	0	0	0	0	0	0	148	148	229	233	182	182	137	139	211	211	94	94	133	135	222	226	165	169	209	209	246	250	216	216	161	161	131	133	239	243	122	126	163	165
Lyon_60	LYO	0	0	173	179	0	0	135	135	0	0	227	227	212	216	152	152	229	229	182	184	139	139	211	211	94	96	133	143	222	226	169	177	209	252	246	246	205	216	157	161	143	145	235	251	126	126	159	165
Lyon_61	LYO	162	178	173	175	144	146	131	137	97	101	227	227	212	214	152	152	233	233	182	182	143	143	211	211	94	94	133	144	212	226	165	169	252	255	228	228	214	214	161	161	143	145	239	251	122	128	159	165
Lyon_63	LYO	162	178	175	179	144	146	131	137	97	101	227	227	214	216	148	152	233	233	182	182	139	143	211	211	94	94	133	133	212	226	165	165	209	252	228	246	214	216	161	161	131	145	239	239	126	128	163	165
Lyon_64	LYO	178	178	171	175	144	144	131	137	97	97	227	227	212	214	148	148	233	233	182	182	141	141	209	209	94	94	144	147	216	226	165	165	209	250	224	248	214	216	161	161	131	145	235	243	122	126	159	165
Lyon_66	LYO	162	162	175	179	144	144	131	131	101	101	228	230	210	212	152	152	225	237	182	184	139	139	0	0	94	94	137	147	226	226	165	165	209	239	228	228	204	214	161	161	131	133	239	251	126	126	163	165
Lyon_67	LYO	178	178	173	179	144	144	131	135	97	97	227	227	212	214	148	148	233	237	182	184	137	139	211	211	94	94	133	133	222	224	169	169	209	255	228	246	204	214	157	161	133	143	251	251	122	126	159	165
Lyon_69	LYO	178	178	179	179	144	146	129	133	97	101	227	227	214	214	148	152	231	233	182	182	139	139	211	211	94	94	147	147	216	220	165	169	209	209	228	246	212	216	161	161	131	137	241	251	126	126	165	165
Lyon_70	LYO	156	156	173	179	144	146	135	135	0	0	227	227	214	214	148	148	233	233	184	184	137	139	211	211	94	94	133	137	222	226	165	169	209	255	246	246	204	212	157	161	145	145	0	0	126	128	165	165
Lyon_71	LYO	178	178	175	179	144	144	131	133	97	97	227	227	212	214	152	152	233	239	182	184	139	139	211	211	94	94	135	145	222	226	165	169	209	209	224	228	204	218	161	161	143	143	239	241	122	126	163	165
PP_06	PRP	178	178	167	175	144	144	129	133	99	99	234	234	208	208	148	152	231	237	184	184	137	137	211	211	94	96	135	137	220	222	169	169	209	246	246	246	205	216	161	161	133	143	235	235	130	130	159	159
PP_12	PRP	162	174	167	173	144	146	133	135	0	0	0	0	212	212	148	152	225	229	184	184	141	141	213	213	92	94	137	137	212	220	169	175	209	250	228	246	210	216	161	161	133	137	233	235	122	122	161	171
PP_15	PRP	162	174	167	173	144	144	133	135	101	101	0	0	0	0	0	0	225	225	184	184	141	141	211	211	0	0	137	137	218	224	169	169	249	252	228	246	205	210	161	161	133	133	233	235	122	122	163	171
PP_16	PRP	154	154	167	177	144	148	129	131	101	103	0	0	212	212	148	160	237	237	184	184	139	141	209	209	96	96	137	143	212	218	169	175	239	239	224	224	205	208	157	161	129	131	231	233	122	132	163	163
PP_18	PRP	172	178	171	177	144	144	129	131	97	103	234	234	212	212	152	152	237	237	184	184	137	137	209	209	94	94	133	143	218	220	167	175	239	252	246	246	205	208	159	161	129	131	235	241	122	130	163	163
PP_19	PRP	178	178	169	175	144	144	129	133	97	97	227	227	206	208	148	156	231	233	184	184	141	149	211	211	94	94	143	145	218	222	175	181	239	250	228	244	205	216	161	163	129	145	239	241	122	130	159	171
PP_20	PRP	162	164	167	175	144	144	131	133	101	101	228	244	208	212	148	152	225	237	182	184	147	147	209	209	0	0	137	147	220	226	175	181	208	234	228	246	205	216	155	161	129	133	219	237	122	132	159	171
PP_21	PRP	154	178	167	175	144	144	131	131	101	101	227	227	212	212	148	156	225	233	184	184	141	141	209	211	94	96	133	143	222	224	169	173	252	256	228	246	205	212	157	181	133	143	233	241	122	122	159	159
PP_24	PRP	178	178	171	171	144	144	129	131	97	103	230	246	212	212	156	160	237	237	184	184	139	147	211	211	94	96	137	144	212	218	169	173	246	254	228	228	205	208	161	163	129	133	233	235	122	132	159	159
PP_26	PRP	164	178	171	175	144	144	129	129	99	99	242	244	208	208	148	164	231	237	184	184	137	147	211	215	94	94	137	147	220	222	169	169	234	246	246	246	205	216	161	161	129	143	219	235	122	130	159	163
Roi_41	ROI	162	162	169	171	146	146	129	139	97	97	235	238	212	214	148	156	231	235	180	184	139	141	207	209	90	94	143	145	222	224	179	179	252	252	246	252	204	212	177	177	131	145	233	235	126	130	163	169
Roi_42	ROI	156	162	171	173	144	144	131	131	97	97	227	227	212	214	156	156	231	233	180	184	139	143	207	207	94	94	141	141	224	226	169	175	209	252	224	254	214	216	161	177	143	145	235	241	126	128	159	159
Roi_44	ROI	160	162	171	175	146	150	135	135	99	99	234	246	212	212	148	156	231	233	180	184	137	139	211	211	94	96	141	143	216	222	179	181	239	254	246	252	205	216	161	177	133	143	239	241	122	122	163	163
Roi_47	ROI	156	160	171	171	142	150	131	135	97	97	234	249	212	212	144	144	231	235	182	182	139	143	209	211	94	94	143	143	218	224	165	175	209	251	228	246	204	212	157	161	131	145	231	235	122	130	159	169
Roi_48	ROI	160	162	175	177	146	150	131	131	99	99	235	238	212	212	160	160	231	237	180	184	139	139	211	211	94	94	143	145	218	224	169	181	253	253	252	252	212	212	161	177	131	145	233	239	126	130	159	159
Roi_49	ROI	162	178	171	171	146	146	129	133	99	99	233	235	212	214	160	160	233	233	182	184	139	141	211	211	94	94	143	145	224	224	169	175	209	253	246	252	205	214	161	161	131	145	233	247	122	126	159	159
Roi_50	ROI	156	156	167	171	144	144	129	137	99	99	234	249	212	212	156	160	229	231	184	184	141	143	211	211	94	94	137	143	220	220	173	175	253	253	224	252	204	204	157	177	145	145	239	241	122	122	159	169
Roi_51	ROI	162	164	171	179	144	150	129	135	99	99	235	236	212	214	144	144	229	229	182	182	139	143	209	211	94	94	137	143	218	224	175	179	239	254	246	254	205	212	161	177	145	145	231	241	122	122	163	163
Roi_52	ROI	156	162	171	173	144	150	135	135	97	97	238	251	212	214	144	156	231	231	182	182	139	141	211	211	94	94	137	143	224	226	179	181	209	253	246	252	204	212	157	161	131	145	235	239	122	126	159	163
Roi_53	ROI	160	162	171	177	146	150	133	135	97	97	239	246	212	212	148	148	233	233	184	184	139	143	209	209	94	94	137	143	212	218	171	179	252	252	250	252	212	216	157	161	133	145	235	239	126	126	159	161
Ver_129	VER	162	162	171	173	144	146	131	131	97	103	227	239	212	214	152	152	231	237	182	184	139	139	211	211	94	96	135	137	216	224	169	177	239	254	224	246	205	216	161	177	131	145	235	237	122	126	159	163
Ver_152	VER	162	162	169	169	142	152	129	131	99	99	227	227	214	214	0	0	231	231	182	184	139	143	209	209	0	0	134	145	224	224	165	181	239	255	224	246	216	216	177	177	145	145	239	241	122	122	159	163
Ver_170	VER	162	162	169	169	144	144	131	133	99	99	240	240	214	214	156	160	231	231	182	182	139	143	209	211	94	94	145	145	220	222	169	169	209	255	246	252	216	216	161	177	131	145	235	241	126	126	159	163
Ver_1743	VER	162	178	169	175	144	146	133	139	97	97	240	240	214	214	152	152	231	233	182	182	139	143	209	209	94	94	134	147	212	220	169	181	239	254	246	246	212	216	157	161	131	145	235	241	122	126	165	165
Ver_1950	VER	0	0	0	0	0	0	0	0	0	0	0	0	0	0	156	160	229	233	182	184	141	141	211	211	94	94	134	145	218	224	169	169	239	255	224	246	205	216	177	177	145	145	235	235	122	122	169	169
Ver_1990	VER	156	162	175	175	144	144	131	135	97	103	235	241	212	214	152	156	233	233	182	182	139	139	209	209	94	94	145	147	218	224	179	179	255	255	228	246	216	216	161	177	131	145	235	235	122	122	163	163
Ver_2469	VER	162	162	169	179	144	150	129	139	99	99	235	246	214	214	156	156	229	231	182	182	139	141	211	211	94	94	134	137	224	224	169	169	239	252	228	228	212	216	157	177	145	145	235	241	122	126	159	165
Ver_2488	VER	156	162	169	173	146	152	135	135	97	103	235	242	214	214	156	156	229	237	182	184	139	139	211	211	94	94	143	145	218	224	169	179	239	255	224	224	205	216	157	161	145	145	241	241	122	122	159	163
Ver_2550	VER	162	162	169	171	144	146	131	135	97	97	235	239	214	214	156	156	229	233	182	182	139	139	209	209	94	94	143	145	218	222	169	181	255	255	224	252	216	216	157	177	131	145	235	241	122	126	159	163
Ver_2593	VER	156	162	175	179	144	146	135	135	99	99	227	227	214	214	160	160	231	233	182	182	139	139	209	211	94	96	143	143	218	222	169	169	255	255	224	246	216	216	157	177	131	145	235	241	122	122	159	163
Ver_2692	VER	162	162	169	171	144	146	131	131	99	99	227	227	212	214	156	156	231	237	182	184	139	139	209	211	94	94	143	147	224	228	169	177	255	255	228	246	216	216	177	177	131	131	235	241	122	126	159	163
Ver_2696	VER	156	162	169	179	144	146	131	135	97	103	240	240	212	212	152	152	229	231	182	182	139	139	0	0	94	96	134	147	218	220	169	181	255	255	224	248	216	216	177	177	145	145	231	241	122	122	163	163
Ver_2701	VER	162	178	169	179	142	146	135	135	103	103	0	0	214	214	156	156	231	237	182	184	143	143	209	209	94	96	134	137	218	224	165	181	209	255	224	224	216	216	157	177	145	145	231	235	122	122	159	159
Ver_2787	VER	156	162	173	179	144	146	133	135	97	97	227	227	214	214	0	0	231	231	182	182	0	0	211	211	94	96	145	147	0	0	169	177	255	255	224	248	205	216	157	177	145	145	241	241	122	122	165	169
Ver_2813	VER	156	162	169	175	144	152	139	139	97	97	227	235	214	214	148	148	231	231	182	182	143	143	209	211	94	96	134	134	218	220	165	169	209	255	228	246	216	216	157	157	145	145	235	239	122	126	159	163
Ver_2828	VER	162	162	175	177	144	152	131	135	97	103	239	241	212	214	0	0	0	0	0	0	0	0	0	0	0	0	0	0	0	0	0	0	0	0	0	0	0	0	0	0	145	145	233	241	122	122	165	169
Ver_2904	VER	0	0	0	0	0	0	0	0	97	103	0	0	0	0	156	156	233	233	182	182	141	141	211	211	94	96	145	147	218	224	165	177	255	255	0	0	214	216	177	177	145	145	237	241	122	122	159	169
Ver_2911	VER	162	162	175	175	152	152	135	135	97	97	227	227	214	214	152	152	231	233	182	182	139	141	209	209	94	94	134	143	212	218	169	169	209	255	0	0	205	216	157	161	131	145	235	241	122	126	159	165
Ver_9766	VER	162	162	175	175	146	146	131	139	97	97	227	227	214	214	156	156	231	231	182	182	139	143	211	211	94	94	143	145	218	220	169	177	0	0	0	0	216	216	157	161	143	145	239	241	122	122	159	165
VIL_3	VIL	156	178	171	171	142	144	129	131	97	97	227	238	212	212	152	152	231	235	184	184	141	143	211	211	94	94	133	137	216	218	175	183	209	255	224	228	212	214	161	161	133	143	239	245	122	126	159	163
VIL_4	VIL	164	178	175	177	144	150	131	135	97	97	238	249	212	214	152	152	233	233	184	184	137	143	213	213	94	94	144	149	218	224	165	165	209	250	224	254	204	216	161	163	131	143	233	245	122	128	159	163
VIL_5	VIL	164	164	171	171	142	150	133	137	97	97	229	229	212	214	144	144	229	231	182	184	137	139	207	207	92	94	137	147	230	230	175	177	209	254	224	228	210	214	161	161	137	143	233	239	126	128	163	173
ALT_018	ALT	154	162	169	169	144	144	133	137	0	0	227	227	214	214	156	156	229	229	180	186	141	143	211	211	90	90	143	143	218	224	168	168	209	243	216	224	205	214	157	168	129	131	237	237	122	128	159	159
ALT_106	ALT	152	164	167	169	142	142	129	133	101	101	223	223	203	212	152	156	229	239	182	184	141	141	213	213	90	94	133	133	214	216	164	164	239	252	222	226	212	214	157	157	130	133	237	237	124	128	159	165
ALT_121	ALT	154	162	167	183	144	152	129	135	97	97	227	237	196	212	156	156	225	229	182	186	141	143	209	209	94	94	141	144	218	224	170	170	251	253	230	242	208	212	165	177	129	143	235	237	126	128	159	161
ALT_125	ALT	152	164	171	171	144	144	129	131	93	95	227	227	212	212	156	156	231	239	182	186	141	143	209	209	90	92	133	144	216	220	168	174	253	253	228	250	205	216	159	164	133	139	221	235	122	128	165	165
ALT_129	ALT	154	154	173	173	144	144	135	137	95	101	227	227	0	0	152	156	221	221	184	184	137	139	209	209	92	94	135	143	222	228	162	168	235	243	216	248	205	214	175	177	133	137	225	237	128	130	165	171
ALT_131	ALT	160	162	173	173	146	150	129	131	95	97	238	238	192	192	148	152	229	229	182	184	143	143	211	213	90	90	135	144	214	224	168	170	239	243	216	226	214	214	169	171	129	131	235	235	126	130	159	165
ALT_140	ALT	152	154	177	177	152	152	131	135	101	101	227	227	196	204	156	156	239	239	182	184	141	143	209	209	94	94	137	144	218	224	170	174	251	253	226	246	205	208	175	177	129	145	235	237	122	128	165	165
ALT_143	ALT	160	160	167	167	144	144	131	131	95	95	223	233	208	212	148	152	235	235	184	184	141	141	209	209	90	92	133	144	218	222	174	174	252	252	226	234	198	214	175	177	131	131	235	241	122	122	165	165
RSL_01	RSL	154	164	167	167	146	146	131	131	95	95	223	227	200	202	156	156	227	235	177	182	145	149	209	213	90	90	135	143	216	216	170	179	252	252	224	252	206	216	161	169	131	147	229	239	128	128	159	165
RSL_02	RSL	154	154	165	165	146	152	129	135	93	95	228	228	198	200	156	156	233	235	180	182	137	143	211	213	94	96	133	144	222	222	166	174	209	233	242	246	206	212	161	180	129	129	239	241	130	130	161	163
RSL_03	RSL	156	156	165	165	146	150	131	131	97	97	0	0	206	210	156	156	229	229	177	182	137	139	209	221	94	94	135	143	214	218	164	168	235	239	232	240	205	210	161	167	131	131	235	237	126	132	163	165
RSL_04	RSL	154	154	167	167	144	146	135	135	93	95	227	234	212	212	156	156	215	215	177	184	141	143	209	209	92	96	133	135	222	224	160	164	209	239	224	228	210	212	161	163	133	149	239	241	136	136	169	171
RSL_05	RSL	154	154	167	173	144	144	133	135	93	95	234	239	186	212	156	156	215	227	179	184	143	149	209	215	94	96	133	135	218	224	160	164	209	246	224	228	206	210	161	183	141	149	239	247	130	130	161	169
RSL_06	RSL	172	174	175	179	146	150	127	133	95	97	236	236	212	212	156	156	229	239	177	182	141	143	209	211	92	94	135	137	220	224	168	172	239	239	224	232	210	212	161	171	131	133	229	241	132	136	159	163
RSL_07	RSL	160	160	165	177	150	152	131	131	91	97	228	240	186	206	156	156	223	223	180	190	137	143	207	217	92	94	135	149	222	222	162	180	239	255	216	224	208	212	161	163	131	133	237	247	126	130	165	165
RSL_08	RSL	154	154	167	179	144	144	131	137	97	97	239	242	186	198	148	148	237	237	184	184	143	143	209	209	94	94	135	135	212	216	167	172	239	239	216	216	206	208	177	177	131	145	215	223	130	130	167	167
RSL_14	RSL	162	162	169	171	144	150	131	133	97	97	227	227	212	214	156	156	221	231	182	184	143	143	209	211	90	94	144	144	216	222	164	176	251	253	236	246	204	212	173	179	129	131	237	239	126	132	163	163
TAR_006	TAR	162	162	165	167	148	148	127	133	101	105	240	246	212	214	152	152	221	237	182	184	139	141	209	213	92	94	133	133	214	216	164	170	209	254	224	232	198	198	161	161	130	131	231	241	126	130	163	165
TAR_009	TAR	158	162	169	171	146	146	131	131	101	101	228	240	196	196	152	152	227	233	184	184	137	139	209	211	90	94	133	135	218	228	162	164	253	255	226	232	206	208	161	173	130	137	243	243	132	132	159	159
TAR_010	TAR	158	158	165	175	146	146	131	133	0	0	246	246	202	212	160	160	223	233	184	184	139	141	0	0	90	92	137	137	216	224	158	164	251	255	224	250	206	208	161	161	129	131	231	245	126	128	159	165
TAR_102	TAR	154	162	175	175	0	0	129	133	0	0	238	249	198	210	0	0	237	237	182	184	141	141	0	0	94	96	135	139	216	228	168	176	251	255	222	244	212	218	173	173	129	131	241	241	126	132	159	163
TAR_103	TAR	162	162	171	171	144	146	129	131	0	0	246	246	196	208	0	0	227	233	184	184	137	139	0	0	94	94	133	133	218	224	170	178	209	255	226	252	210	212	161	161	129	131	231	237	134	134	165	165
TAR_105	TAR	158	168	165	165	146	146	131	131	0	0	226	234	208	214	0	0	223	231	184	184	143	143	209	209	90	92	137	147	216	220	164	170	239	251	230	246	205	210	161	181	129	129	235	243	126	132	159	165
TAR_106	TAR	158	158	175	175	142	144	131	131	0	0	244	247	202	214	152	152	233	233	184	184	140	140	0	0	90	90	139	146	214	228	170	176	246	251	230	242	206	210	161	161	130	130	237	250	126	132	159	165
TAR_107	TAR	162	168	165	177	146	150	129	131	103	103	247	247	186	196	0	0	225	231	182	186	140	140	0	0	92	92	136	136	218	224	164	176	245	255	226	230	206	210	161	173	129	131	237	241	126	132	159	161
TAR_111	TAR	154	158	177	177	146	146	131	131	0	0	240	240	202	202	152	152	225	233	184	184	140	142	211	211	90	96	146	147	214	222	162	162	248	255	224	232	206	208	161	163	130	130	241	243	132	132	159	159
ZRG_02	ZRG	156	156	169	169	142	142	129	133	97	99	227	229	198	212	152	152	239	239	184	184	145	145	211	211	90	90	133	133	220	220	166	180	235	235	232	250	210	214	177	177	131	131	231	231	126	132	167	167
ZRG_03	ZRG	162	164	167	167	144	148	129	131	95	97	232	240	216	216	148	156	223	229	180	184	141	141	211	211	90	90	137	141	220	220	158	158	209	239	232	238	210	214	161	177	129	147	235	239	126	136	165	165
ZRG_04	ZRG	154	154	169	171	146	148	131	133	97	99	230	230	188	212	156	156	223	231	182	182	143	143	211	211	90	92	135	135	220	220	172	172	211	248	224	226	208	208	161	173	129	129	239	249	124	124	159	167
ZRG_06	ZRG	164	172	165	165	142	144	129	133	97	97	251	251	210	210	148	148	221	229	184	186	141	141	205	205	90	90	137	139	220	220	178	180	235	249	216	238	208	214	177	180	129	129	231	245	124	126	167	171
ZRG_07	ZRG	172	172	165	165	140	146	129	133	93	95	240	242	202	204	148	148	221	223	180	184	137	137	209	209	90	90	137	137	218	222	158	180	209	249	216	232	216	216	161	177	131	131	241	247	124	126	165	167
ZRG_08	ZRG	156	156	177	142	142	144	129	131	95	97	228	230	200	200	156	156	221	239	182	184	139	139	211	217	90	90	137	137	214	222	158	158	209	239	216	216	214	218	157	177	131	131	235	237	130	132	161	165
ZRG_10	ZRG	156	172	165	169	140	142	131	131	91	99	238	251	186	188	148	148	221	233	180	190	143	145	211	211	90	96	135	137	216	220	177	180	235	239	232	250	208	218	164	181	131	131	239	243	124	132	164	171
ZRG_11	ZRG	174	174	169	169	146	148	131	133	99	99	229	229	206	212	140	152	223	237	182	182	137	143	203	203	90	92	135	135	220	226	164	166	209	251	224	226	208	208	161	161	129	131	239	249	124	124	159	175
ZRG_12	ZRG	174	178	165	175	142	148	133	139	95	95	230	249	204	206	140	156	223	231	182	182	141	141	203	209	90	92	135	141	220	222	166	174	209	251	226	240	208	210	159	173	131	133	235	239	124	126	159	163
ZRG_13	ZRG	162	162	169	177	140	148	133	133	95	101	228	242	200	200	148	148	229	233	184	184	137	145	209	213	92	94	137	139	218	226	164	166	211	249	232	254	208	214	173	177	129	131	235	239	124	130	161	165
ZRG_14	ZRG	154	156	169	169	142	148	131	133	97	97	228	238	200	212	156	156	221	229	184	184	139	141	217	217	90	90	137	137	222	222	164	176	209	249	232	232	218	218	173	177	131	131	235	243	130	136	165	165
ZRG_20	ZRG	0	0	165	175	142	148	133	133	95	95	249	249	206	206	140	140	237	237	182	182	141	141	203	209	92	94	141	143	220	222	166	174	209	239	226	240	208	210	161	173	131	133	237	239	124	126	159	159
ZRG_24	ZRG	164	164	169	169	142	150	131	135	0	0	232	236	206	210	156	156	221	237	180	180	137	145	205	211	90	90	137	137	222	226	158	176	209	250	222	250	208	212	161	173	131	131	239	239	126	132	161	165
[truncated: 42 more columns]
